# Supplementary material for: A novel cross-validation strategy for artificial neural networks using distributed-lag environmental factors
Source: PLoS One. 2021 Jan 7;16(1):e0244094. doi: 10.1371/journal.pone.0244094 (PMC7790373; doi:10.1371/journal.pone.0244094)
Supplement: S1 File — (CSV) [file pone.0244094.s001.csv]

date	year	death	tmp	CO	O3	PM 10	PM 2.5	SO2	weekday	weekday_1	weekday_2	weekday_3	weekday_4	weekday_5	weekday_6	weekday_7
2012-01-01	2012	60	15.117	0.644	27.217	56.571	41.714	2.971	1	1	0	0	0	0	0	0
2012-01-02	2012	73	15.496	0.707	25.867	75.429	51	3.943	2	0	1	0	0	0	0	0
2012-01-03	2012	60	16.088	0.577	25.2	35.143	21.286	2.443	3	0	0	1	0	0	0	0
2012-01-04	2012	55	11.021	0.681	17.783	42.714	28.714	4.686	4	0	0	0	1	0	0	0
2012-01-05	2012	64	12.292	0.67	17.433	25.571	19.286	2.7	5	0	0	0	0	1	0	0
2012-01-06	2012	64	15.458	1.081	13.467	21.857	15.429	3.071	6	0	0	0	0	0	1	0
2012-01-07	2012	70	16.008	0.497	26.45	17.143	12.429	1.857	7	0	0	0	0	0	0	1
2012-01-08	2012	68	17.542	0.8	21.1	25.714	18.571	1.9	1	1	0	0	0	0	0	0
2012-01-09	2012	75	17.038	0.587	24.267	21.429	13.429	1.571	2	0	1	0	0	0	0	0
2012-01-10	2012	57	17.613	0.613	27.45	42.714	29	1.857	3	0	0	1	0	0	0	0
2012-01-11	2012	54	16.021	0.659	28.117	60.857	43.143	2.486	4	0	0	0	1	0	0	0
2012-01-12	2012	66	16.25	0.679	26.9	46	33.571	3.629	5	0	0	0	0	1	0	0
2012-01-13	2012	62	18.096	0.769	19.033	22.429	14.571	3.557	6	0	0	0	0	0	1	0
2012-01-14	2012	60	20.338	0.813	20.5	32.714	20.571	4.014	7	0	0	0	0	0	0	1
2012-01-15	2012	71	18.354	0.71	15.05	22.857	16.143	2.929	1	1	0	0	0	0	0	0
2012-01-16	2012	79	16.121	0.773	18.45	20.429	13.714	1.886	2	0	1	0	0	0	0	0
2012-01-17	2012	82	17.975	0.666	21.317	31.714	17	2.271	3	0	0	1	0	0	0	0
2012-01-18	2012	62	19.529	1.197	16.567	46.286	27	3.343	4	0	0	0	1	0	0	0
2012-01-19	2012	67	18.617	0.73	23.133	46.857	28.714	2.629	5	0	0	0	0	1	0	0
2012-01-20	2012	66	17	0.761	29.283	42	30.5	2.543	6	0	0	0	0	0	1	0
2012-01-21	2012	61	16.158	0.791	28.6	25.857	19.286	1.8	7	0	0	0	0	0	0	1
2012-01-22	2012	73	13.617	0.466	27.4	14.286	10.571	1.143	1	1	0	0	0	0	0	0
2012-01-23	2012	64	11.925	0.424	28.133	15.571	12.143	1.4	2	0	1	0	0	0	0	0
2012-01-24	2012	65	13.642	0.501	27.317	17.714	14	1.543	3	0	0	1	0	0	0	0
2012-01-25	2012	51	11.346	0.593	31.833	39.429	30.143	3.1	4	0	0	0	1	0	0	0
2012-01-26	2012	66	13.5	0.629	26.517	41.143	32.286	2.786	5	0	0	0	0	1	0	0
2012-01-27	2012	74	15.917	0.901	16.717	44.571	32.143	2.529	6	0	0	0	0	0	1	0
2012-01-28	2012	76	16.608	0.717	16.917	37.429	27	1.671	7	0	0	0	0	0	0	1
2012-01-29	2012	84	16.35	0.95	16.45	34.286	21.714	1.714	1	1	0	0	0	0	0	0
2012-01-30	2012	61	16.75	0.733	26.317	45.571	28.286	1.629	2	0	1	0	0	0	0	0
2012-01-31	2012	63	14.563	0.71	25.25	34.714	24.714	1.7	3	0	0	1	0	0	0	0
2012-02-01	2012	71	16.254	0.779	23.967	36.143	24.286	2.143	4	0	0	0	1	0	0	0
2012-02-02	2012	55	13.729	0.534	31.933	22.714	15.5	1.543	5	0	0	0	0	1	0	0
2012-02-03	2012	72	12.517	0.597	20.167	18	13.667	2.271	6	0	0	0	0	0	1	0
2012-02-04	2012	72	17.538	0.744	20.783	18.571	12.143	2.357	7	0	0	0	0	0	0	1
2012-02-05	2012	70	19.417	0.796	20.917	44.857	28.571	10.686	1	1	0	0	0	0	0	0
2012-02-06	2012	62	21.442	1.144	21.683	54.571	35.714	3.65	2	0	1	0	0	0	0	0
2012-02-07	2012	71	13.492	0.679	24.817	35.571	22.286	3.029	3	0	0	1	0	0	0	0
2012-02-08	2012	61	10.5	0.512	22.46	36.5	25.333	1.9	4	0	0	0	1	0	0	0
2012-02-09	2012	59	12.888	0.716	19.25	27.714	19.143	2.329	5	0	0	0	0	1	0	0
2012-02-10	2012	59	15.233	1.137	11.1	44.286	27.429	3.457	6	0	0	0	0	0	1	0
2012-02-11	2012	55	16.121	0.524	24.8	18.286	13.714	1.443	7	0	0	0	0	0	0	1
2012-02-12	2012	71	20.392	0.594	24.75	31.167	19.571	1.771	1	1	0	0	0	0	0	0
2012-02-13	2012	69	20.283	0.951	25.017	46.5	33.429	3.486	2	0	1	0	0	0	0	0
2012-02-14	2012	68	21.063	1.209	11.95	58	38.429	4.429	3	0	0	1	0	0	0	0
2012-02-15	2012	59	18.113	0.783	18.733	31.429	20	2.043	4	0	0	0	1	0	0	0
2012-02-16	2012	66	15.738	0.566	31.117	16.833	11.5	1.043	5	0	0	0	0	1	0	0
2012-02-17	2012	64	13.783	0.55	31.983	24.143	17.143	2.033	6	0	0	0	0	0	1	0
2012-02-18	2012	58	11.875	0.521	30.35	49.429	33.857	3.743	7	0	0	0	0	0	0	1
2012-02-19	2012	54	12.788	0.397	32.217	32.143	18.714	2.014	1	1	0	0	0	0	0	0
2012-02-20	2012	76	18.421	0.526	31.317	27.286	17.667	1.571	2	0	1	0	0	0	0	0
2012-02-21	2012	67	20.167	1.307	18.183	64	39.333	6.1	3	0	0	1	0	0	0	0
2012-02-22	2012	72	21	1.423	22.067	92.286	57	7.371	4	0	0	0	1	0	0	0
2012-02-23	2012	56	19.413	1.33	11.983	45	33	3.043	5	0	0	0	0	1	0	0
2012-02-24	2012	75	18.192	0.861	26.717	23.857	18	1.957	6	0	0	0	0	0	1	0
2012-02-25	2012	76	15.263	0.597	34.117	19.286	14.143	0.914	7	0	0	0	0	0	0	1
2012-02-26	2012	38	13.058	0.454	31.933	15.714	11.143	0.743	1	1	0	0	0	0	0	0
2012-02-27	2012	60	13.617	0.455	31.1	16.667	11.833	1.4	2	0	1	0	0	0	0	0
2012-02-28	2012	60	14.7	0.652	19.9	22.667	15.667	2.783	3	0	0	1	0	0	0	0
2012-02-29	2012	61	17.383	0.893	28	31	18.714	3.214	4	0	0	0	1	0	0	0
2012-03-01	2012	75	18.925	0.961	21.667	59	37.714	4.486	5	0	0	0	0	1	0	0
2012-03-02	2012	62	19.133	1.197	13.333	61.571	41.429	4.029	6	0	0	0	0	0	1	0
2012-03-03	2012	70	18.95	0.909	21.017	29.571	20.571	2.9	7	0	0	0	0	0	0	1
2012-03-04	2012	65	19.467	0.949	20.85	60.714	43.571	2.957	1	1	0	0	0	0	0	0
2012-03-05	2012	73	20.9	1.113	24.05	55.143	37.429	4.886	2	0	1	0	0	0	0	0
2012-03-06	2012	62	22.375	0.759	23.2	28	16.714	3.186	3	0	0	1	0	0	0	0
2012-03-07	2012	40	16.517	1.123	24.4	45.286	28.143	1.557	4	0	0	0	1	0	0	0
2012-03-08	2012	48	16.013	1.04	23.1	31.429	20.143	1.543	5	0	0	0	0	1	0	0
2012-03-09	2012	55	13.613	0.686	31.15	20.714	14.714	1.457	6	0	0	0	0	0	1	0
2012-03-10	2012	65	12.796	0.51	31.2	26.429	17.429	1	7	0	0	0	0	0	0	1
2012-03-11	2012	63	13.808	0.493	40.383	59.429	39.857	3.229	1	1	0	0	0	0	0	0
2012-03-12	2012	67	13.863	0.549	43.367	60.286	44.857	3.029	2	0	1	0	0	0	0	0
2012-03-13	2012	57	14.929	0.609	26.917	20	14.571	1.871	3	0	0	1	0	0	0	0
2012-03-14	2012	68	16.687	1.074	20.683	29.143	21.286	2.714	4	0	0	0	1	0	0	0
2012-03-15	2012	62	17.704	1.066	20.317	65.857	44.286	3.357	5	0	0	0	0	1	0	0
2012-03-16	2012	46	21.612	1.66	21.817	91.571	52.857	5.714	6	0	0	0	0	0	1	0
2012-03-17	2012	66	24.467	1.47	24.883	74.571	47.571	3.843	7	0	0	0	0	0	0	1
2012-03-18	2012	54	23.063	0.903	20.883	54.571	38.333	2.1	1	1	0	0	0	0	0	0
2012-03-19	2012	57	18.325	0.727	41.35	44.857	28.429	2.886	2	0	1	0	0	0	0	0
2012-03-20	2012	65	18.038	0.681	28.067	30.286	19.429	2.2	3	0	0	1	0	0	0	0
2012-03-21	2012	59	17.513	0.505	38.2	30	15.167	1.483	4	0	0	0	1	0	0	0
2012-03-22	2012	64	22.296	1.084	25.6	66.571	37.429	5.143	5	0	0	0	0	1	0	0
2012-03-23	2012	59	21.396	0.896	26.983	58.429	34.429	3.7	6	0	0	0	0	0	1	0
2012-03-24	2012	66	12.996	0.526	38.267	133.29	42.429	2.943	7	0	0	0	0	0	0	1
2012-03-25	2012	65	16.829	0.4	48.717	55.714	21.857	3.271	1	1	0	0	0	0	0	0
2012-03-26	2012	60	20.192	0.444	55.267	59.286	29.857	2.871	2	0	1	0	0	0	0	0
2012-03-27	2012	63	21.833	0.467	60.483	73.571	39	2.3	3	0	0	1	0	0	0	0
2012-03-28	2012	68	22.783	0.421	53.35	57.571	27.714	1.486	4	0	0	0	1	0	0	0
2012-03-29	2012	74	22.933	0.583	47.283	65.857	31.667	2.329	5	0	0	0	0	1	0	0
2012-03-30	2012	63	23.683	0.824	37.583	69.286	37.167	2.514	6	0	0	0	0	0	1	0
2012-03-31	2012	54	17.863	0.563	43.767	66.143	32.857	2.343	7	0	0	0	0	0	0	1
2012-04-01	2012	75	20.133	0.377	45.167	88.429	21.143	1.871	1	1	0	0	0	0	0	0
2012-04-02	2012	63	23.454	0.96	35.883	69.857	32.857	4.1	2	0	1	0	0	0	0	0
2012-04-03	2012	64	21.05	0.761	36.05	93.857	45.714	3.629	3	0	0	1	0	0	0	0
2012-04-04	2012	49	21.971	0.626	49.717	62.571	30.571	2.329	4	0	0	0	1	0	0	0
2012-04-05	2012	53	19.163	0.869	31.517	59.429	37.143	1.786	5	0	0	0	0	1	0	0
2012-04-06	2012	62	18.696	0.663	47.283	64.429	37.857	2.843	6	0	0	0	0	0	1	0
2012-04-07	2012	56	21.071	0.447	49.533	47.286	23.429	2.3	7	0	0	0	0	0	0	1
2012-04-08	2012	48	22.271	0.446	55.067	49.571	28.143	1.457	1	1	0	0	0	0	0	0
2012-04-09	2012	52	21.612	0.916	18.55	39.714	25.857	2.5	2	0	1	0	0	0	0	0
2012-04-10	2012	57	24.796	1.131	24.083	41.571	26	5	3	0	0	1	0	0	0	0
2012-04-11	2012	63	25.942	0.881	15.917	46.286	26.429	3.643	4	0	0	0	1	0	0	0
2012-04-12	2012	43	26.242	0.693	33.033	41.429	27	3.4	5	0	0	0	0	1	0	0
2012-04-13	2012	65	26.996	0.889	17.367	57.286	34.714	3.5	6	0	0	0	0	0	1	0
2012-04-14	2012	71	22.267	0.643	35.933	40.5	25.143	2.529	7	0	0	0	0	0	0	1
2012-04-15	2012	54	23.7	1.008	18.98	63.5	36.857	2.483	1	1	0	0	0	0	0	0
2012-04-16	2012	55	19.913	0.69	36.45	38.167	20.429	1.371	2	0	1	0	0	0	0	0
2012-04-17	2012	55	20.225	0.597	38.95	46.857	27.714	2.471	3	0	0	1	0	0	0	0
2012-04-18	2012	56	22.654	1.02	26.517	42	28.714	3.229	4	0	0	0	1	0	0	0
2012-04-19	2012	59	23.942	1.177	18.867	50	35.286	3.529	5	0	0	0	0	1	0	0
2012-04-20	2012	62	24.688	0.827	22.7	42.143	31.143	4.514	6	0	0	0	0	0	1	0
2012-04-21	2012	55	25.646	0.653	25.9	33.167	19.333	2.967	7	0	0	0	0	0	0	1
2012-04-22	2012	58	21.958	0.681	39.15	43.429	33	2.657	1	1	0	0	0	0	0	0
2012-04-23	2012	72	25.354	1.141	35.3	47.714	32.429	3.2	2	0	1	0	0	0	0	0
2012-04-24	2012	65	25.883	1.12	23.65	44.857	31.714	3.286	3	0	0	1	0	0	0	0
2012-04-25	2012	65	27.104	0.787	14.117	34.143	19.714	2.386	4	0	0	0	1	0	0	0
2012-04-26	2012	46	19.013	0.683	38.45	41.143	26.286	1.514	5	0	0	0	0	1	0	0
2012-04-27	2012	44	20.575	1.32	23.667	48.286	31.143	3.086	6	0	0	0	0	0	1	0
2012-04-28	2012	55	23.308	1.067	23.64	37	25.833	2.733	7	0	0	0	0	0	0	1
2012-04-29	2012	54	24.892	0.868	18.06	31.167	18	3.733	1	1	0	0	0	0	0	0
2012-04-30	2012	59	28.171	0.93	13.133	30.429	17.143	2.7	2	0	1	0	0	0	0	0
2012-05-01	2012	47	29.658	0.68	16.083	32.143	16.833	2.5	3	0	0	1	0	0	0	0
2012-05-02	2012	60	28.092	0.591	18.217	36.429	17.143	2.5	4	0	0	0	1	0	0	0
2012-05-03	2012	49	23.388	0.504	35.217	33.667	22.429	2.971	5	0	0	0	0	1	0	0
2012-05-04	2012	50	20.954	0.621	39.917	33.833	23.714	2.271	6	0	0	0	0	0	1	0
2012-05-05	2012	64	23.854	0.609	54.667	67.143	39.286	3.171	7	0	0	0	0	0	0	1
2012-05-06	2012	56	24.463	0.609	47.967	58.571	37.857	6.3	1	1	0	0	0	0	0	0
2012-05-07	2012	45	26.35	0.871	54.667	67	44.857	4.486	2	0	1	0	0	0	0	0
2012-05-08	2012	56	28.879	0.967	41.7	70.286	46.286	3.514	3	0	0	1	0	0	0	0
2012-05-09	2012	68	26.775	0.687	28.26	50.5	30.667	3.517	4	0	0	0	1	0	0	0
2012-05-10	2012	49	22.721	0.514	30.483	26.857	15.571	1.7	5	0	0	0	0	1	0	0
2012-05-11	2012	52	23.808	0.503	29.583	27.571	18	2.386	6	0	0	0	0	0	1	0
2012-05-12	2012	66	26.463	0.49	26.017	23.857	15.429	1.486	7	0	0	0	0	0	0	1
2012-05-13	2012	58	27.838	0.777	26.367	43.429	29	3.643	1	1	0	0	0	0	0	0
2012-05-14	2012	60	29.488	0.724	19.383	38.833	25.167	2.786	2	0	1	0	0	0	0	0
2012-05-15	2012	57	29.163	0.641	25.2	43.833	29.167	2.986	3	0	0	1	0	0	0	0
2012-05-16	2012	58	27.108	0.619	21.733	41.333	25.167	2.886	4	0	0	0	1	0	0	0
2012-05-17	2012	48	24.421	0.749	23.917	36.167	21.167	2.443	5	0	0	0	0	1	0	0
2012-05-18	2012	42	25.179	0.751	48.9	71.667	44	4.214	6	0	0	0	0	0	1	0
2012-05-19	2012	55	24.808	0.803	26.383	46.5	32.167	2.343	7	0	0	0	0	0	0	1
2012-05-20	2012	58	23.867	0.6	32.433	25.167	14.667	1.186	1	1	0	0	0	0	0	0
2012-05-21	2012	54	24.45	0.467	48.567	28	16	1.786	2	0	1	0	0	0	0	0
2012-05-22	2012	50	24.629	0.43	47.383	29.167	17.167	2.929	3	0	0	1	0	0	0	0
2012-05-23	2012	72	25.817	0.464	35.617	32.5	21	4.271	4	0	0	0	1	0	0	0
2012-05-24	2012	44	27.758	0.656	42.867	43.2	28	3.129	5	0	0	0	0	1	0	0
2012-05-25	2012	45	27.642	0.637	39.833	46.333	30.333	2.7	6	0	0	0	0	0	1	0
2012-05-26	2012	54	26.383	0.461	41.683	39	24.167	5.314	7	0	0	0	0	0	0	1
2012-05-27	2012	59	24.692	0.459	35.533	19.833	13.667	4.143	1	1	0	0	0	0	0	0
2012-05-28	2012	66	24.308	0.617	27.817	19.333	14	2.683	2	0	1	0	0	0	0	0
2012-05-29	2012	68	27.171	0.509	25.867	20.857	13.5	2.014	3	0	0	1	0	0	0	0
2012-05-30	2012	64	28.046	0.693	25.017	37.143	23	2.6	4	0	0	0	1	0	0	0
2012-05-31	2012	49	24.863	0.441	39.6	30.143	16.333	1.257	5	0	0	0	0	1	0	0
2012-06-01	2012	54	24.883	0.486	38.083	28.286	15.833	1.971	6	0	0	0	0	0	1	0
2012-06-02	2012	53	25.325	0.596	23.467	28.714	18.667	1.7	7	0	0	0	0	0	0	1
2012-06-03	2012	52	25.121	0.324	36.233	26	14.667	1.343	1	1	0	0	0	0	0	0
2012-06-04	2012	52	25.367	0.71	21.167	27.167	16.833	1.629	2	0	1	0	0	0	0	0
2012-06-05	2012	47	27.046	0.479	25.767	30.333	15.714	1.6	3	0	0	1	0	0	0	0
2012-06-06	2012	66	27.788	0.493	28.95	32	16.714	3.829	4	0	0	0	1	0	0	0
2012-06-07	2012	53	29.963	0.759	39.4	51.5	34.714	4.2	5	0	0	0	0	1	0	0
2012-06-08	2012	58	30.25	0.891	18.1	45.667	25.143	3.457	6	0	0	0	0	0	1	0
2012-06-09	2012	52	30.208	0.515	18.7	42.833	18.286	2.517	7	0	0	0	0	0	0	1
2012-06-10	2012	71	30.95	0.537	23.867	32.667	17.571	2.643	1	1	0	0	0	0	0	0
2012-06-11	2012	54	30.404	0.527	23.617	53.75	20.4	2.129	2	0	1	0	0	0	0	0
2012-06-12	2012	71	24.846	0.677	28.867	21.5	17.25	1.571	3	0	0	1	0	0	0	0
2012-06-13	2012	52	26.4	0.624	42.15	56.75	42.75	3.214	4	0	0	0	1	0	0	0
2012-06-14	2012	43	26.329	0.796	23.6	27.6	22.6	3.1	5	0	0	0	0	1	0	0
2012-06-15	2012	69	27.192	0.919	23.333	24.6	19.6	2.529	6	0	0	0	0	0	1	0
2012-06-16	2012	57	26.333	0.879	12.783	22.2	20.2	2.071	7	0	0	0	0	0	0	1
2012-06-17	2012	72	28.975	0.596	9.55	18.6	15.8	1.571	1	1	0	0	0	0	0	0
2012-06-18	2012	69	29.571	0.684	13	22.667	16.333	3.014	2	0	1	0	0	0	0	0
2012-06-19	2012	66	26.95	0.834	16.2	33.8	20.8	2.7	3	0	0	1	0	0	0	0
2012-06-20	2012	63	26.054	0.774	19.75	31.8	18.4	2.857	4	0	0	0	1	0	0	0
2012-06-21	2012	62	24.525	0.834	31.583	28.8	18	2.971	5	0	0	0	0	1	0	0
2012-06-22	2012	46	27.1	0.876	25.2	32.2	18.6	2.3	6	0	0	0	0	0	1	0
2012-06-23	2012	50	28.008	0.759	28.183	37	22.2	3.757	7	0	0	0	0	0	0	1
2012-06-24	2012	64	28.45	0.603	22.767	39.8	23	2.717	1	1	0	0	0	0	0	0
2012-06-25	2012	51	28.413	0.749	24.55	45.8	25.6	2.243	2	0	1	0	0	0	0	0
2012-06-26	2012	61	28.208	0.913	21.567	44.2	25.2	2.8	3	0	0	1	0	0	0	0
2012-06-27	2012	64	29.525	0.691	29.633	49.667	29	2.729	4	0	0	0	1	0	0	0
2012-06-28	2012	55	30	0.444	11.583	30.857	17	1.571	5	0	0	0	0	1	0	0
2012-06-29	2012	61	30.588	0.591	17	32.286	16.714	1.957	6	0	0	0	0	0	1	0
2012-06-30	2012	56	29.892	0.479	19.9	32.857	19.286	2.757	7	0	0	0	0	0	0	1
2012-07-01	2012	50	30.804	0.389	26.017	34.429	21.143	3.071	1	1	0	0	0	0	0	0
2012-07-02	2012	59	30.4	0.699	18.533	37.714	19.857	3.2	2	0	1	0	0	0	0	0
2012-07-03	2012	56	30.625	0.594	34.467	42.857	25.429	4.257	3	0	0	1	0	0	0	0
2012-07-04	2012	72	31.067	0.604	17.7	37.286	19.429	2.914	4	0	0	0	1	0	0	0
2012-07-05	2012	52	31.208	0.549	30.45	44.429	28.143	3.643	5	0	0	0	0	1	0	0
2012-07-06	2012	52	30.075	0.733	25.767	50.571	31.857	4.257	6	0	0	0	0	0	1	0
2012-07-07	2012	68	30.029	0.646	19.8	44.429	25.286	3.186	7	0	0	0	0	0	0	1
2012-07-08	2012	64	31	0.56	21.683	41.143	23.857	3.486	1	1	0	0	0	0	0	0
2012-07-09	2012	51	32.129	0.754	32.85	47.667	29.143	3.971	2	0	1	0	0	0	0	0
2012-07-10	2012	75	32.333	0.813	30.167	50.5	30	4.571	3	0	0	1	0	0	0	0
2012-07-11	2012	54	31.867	0.659	29.25	48.429	28.714	4.386	4	0	0	0	1	0	0	0
2012-07-12	2012	75	31.896	0.659	22.4	44.143	24.143	4.071	5	0	0	0	0	1	0	0
2012-07-13	2012	56	31.733	0.674	22.217	43	24	4.029	6	0	0	0	0	0	1	0
2012-07-14	2012	66	31.267	0.587	23.14	43	23.167	3.817	7	0	0	0	0	0	0	1
2012-07-15	2012	76	30.492	0.566	24.8	39.714	24	2.743	1	1	0	0	0	0	0	0
2012-07-16	2012	80	28.225	0.841	23.083	39.429	23.143	2.171	2	0	1	0	0	0	0	0
2012-07-17	2012	60	30.183	0.683	19.05	36.429	19.714	3.586	3	0	0	1	0	0	0	0
2012-07-18	2012	57	30.621	0.754	19.867	41.714	23	3.414	4	0	0	0	1	0	0	0
2012-07-19	2012	60	30.704	0.659	31.55	40.571	25.167	3.6	5	0	0	0	0	1	0	0
2012-07-20	2012	63	31.508	0.356	13.95	25.286	14.5	1.829	6	0	0	0	0	0	1	0
2012-07-21	2012	62	31.808	0.3	15.817	22.286	11	1.286	7	0	0	0	0	0	0	1
2012-07-22	2012	75	30.767	0.259	17.433	21.429	10.333	1.257	1	1	0	0	0	0	0	0
2012-07-23	2012	59	30.054	0.403	17.617	20.857	10.833	1.214	2	0	1	0	0	0	0	0
2012-07-24	2012	58	30.875	0.347	15.7	21.429	11.333	1.457	3	0	0	1	0	0	0	0
2012-07-25	2012	49	30.671	0.384	11.817	19.714	11	1.786	4	0	0	0	1	0	0	0
2012-07-26	2012	47	27.704	0.616	8.717	24.571	13.167	3.7	5	0	0	0	0	1	0	0
2012-07-27	2012	57	30.054	0.484	14.633	22.286	12	2.471	6	0	0	0	0	0	1	0
2012-07-28	2012	48	31.179	0.307	10.967	20.143	10.429	1.157	7	0	0	0	0	0	0	1
2012-07-29	2012	70	30.692	0.243	9.9	21.429	10.857	1.729	1	1	0	0	0	0	0	0
2012-07-30	2012	54	28.542	0.324	7.5	23.333	10.714	1.714	2	0	1	0	0	0	0	0
2012-07-31	2012	48	27.929	0.219	11.767	25	10.429	1.043	3	0	0	1	0	0	0	0
2012-08-01	2012	67	27.121	0.203	20.433	21.714	10.286	1.429	4	0	0	0	1	0	0	0
2012-08-02	2012	47	26.529	0.33	22.98	16.167	10.167	1.183	5	0	0	0	0	1	0	0
2012-08-03	2012	70	27.763	0.933	22.5	32.714	19.167	2.971	6	0	0	0	0	0	1	0
2012-08-04	2012	57	29.15	0.791	29.233	53.714	30.571	2.614	7	0	0	0	0	0	0	1
2012-08-05	2012	64	28.463	0.497	21.467	46.833	29.5	2.783	1	1	0	0	0	0	0	0
2012-08-06	2012	61	28.492	0.729	21.433	53	34.286	4.014	2	0	1	0	0	0	0	0
2012-08-07	2012	57	30.875	0.731	28.983	43.143	27	3.986	3	0	0	1	0	0	0	0
2012-08-08	2012	61	31.729	0.684	35.283	43	27.714	3.557	4	0	0	0	1	0	0	0
2012-08-09	2012	64	28.75	0.826	31.533	43.429	28.429	2.614	5	0	0	0	0	1	0	0
2012-08-10	2012	53	29.683	0.754	29.267	41	24.714	3.514	6	0	0	0	0	0	1	0
2012-08-11	2012	45	29.654	0.68	21.417	37.286	22	2.514	7	0	0	0	0	0	0	1
2012-08-12	2012	54	28.133	0.694	17.883	29.5	17.714	2.2	1	1	0	0	0	0	0	0
2012-08-13	2012	63	29.017	0.696	20.95	34.667	20.143	2.783	2	0	1	0	0	0	0	0
2012-08-14	2012	51	30.496	0.476	13.567	28	16.286	2.014	3	0	0	1	0	0	0	0
2012-08-15	2012	56	30.504	0.349	8.333	16	10.429	1.7	4	0	0	0	1	0	0	0
2012-08-16	2012	57	31.225	0.487	16.4	22.429	13.429	1.671	5	0	0	0	0	1	0	0
2012-08-17	2012	49	27.925	0.753	15.417	26.714	17.857	3.371	6	0	0	0	0	0	1	0
2012-08-18	2012	61	29.817	0.654	19.667	29.143	17.429	2.414	7	0	0	0	0	0	0	1
2012-08-19	2012	50	30.492	0.404	15.95	19.714	12.857	1.743	1	1	0	0	0	0	0	0
2012-08-20	2012	57	30.413	0.457	13.8	20.571	13.429	1.8	2	0	1	0	0	0	0	0
2012-08-21	2012	54	30.45	0.37	9.8	18.714	11.571	2.386	3	0	0	1	0	0	0	0
2012-08-22	2012	45	29.008	0.409	8.05	18.429	11	1.929	4	0	0	0	1	0	0	0
2012-08-23	2012	49	28.738	0.34	8.667	18.714	10.429	1.286	5	0	0	0	0	1	0	0
2012-08-24	2012	45	29.538	0.31	15.983	24.714	14.286	1.386	6	0	0	0	0	0	1	0
2012-08-25	2012	59	29.883	0.3	20.733	22.143	13.143	1.5	7	0	0	0	0	0	0	1
2012-08-26	2012	63	28.329	0.484	10.617	26.571	13.143	2	1	1	0	0	0	0	0	0
2012-08-27	2012	54	29.983	0.543	19.967	30.143	18.429	2.4	2	0	1	0	0	0	0	0
2012-08-28	2012	51	28.492	0.564	20.3	24.286	14.429	1.829	3	0	0	1	0	0	0	0
2012-08-29	2012	77	29.283	0.823	33.533	63	43.571	3.286	4	0	0	0	1	0	0	0
2012-08-30	2012	66	27.467	0.887	22.083	53.857	37.286	2.943	5	0	0	0	0	1	0	0
2012-08-31	2012	62	27.483	0.886	24.283	45.143	30.571	3.143	6	0	0	0	0	0	1	0
2012-09-01	2012	64	29.117	0.547	16.35	24.571	15	1.5	7	0	0	0	0	0	0	1
2012-09-02	2012	62	29.288	0.391	16.55	19.571	13.714	1.329	1	1	0	0	0	0	0	0
2012-09-03	2012	65	28.567	0.67	18.133	27.286	17.714	2.471	2	0	1	0	0	0	0	0
2012-09-04	2012	52	29.513	0.493	13.55	21.286	14.429	1.443	3	0	0	1	0	0	0	0
2012-09-05	2012	55	30.229	0.401	9.267	17.286	11	1.686	4	0	0	0	1	0	0	0
2012-09-06	2012	42	30.554	0.391	13.55	19.286	12.857	1.671	5	0	0	0	0	1	0	0
2012-09-07	2012	53	29.863	0.559	14.183	22.857	14.571	2.186	6	0	0	0	0	0	1	0
2012-09-08	2012	60	30.275	0.391	11.333	19.571	13.571	1.271	7	0	0	0	0	0	0	1
2012-09-09	2012	53	29.963	0.477	37.517	37.143	28.571	2.329	1	1	0	0	0	0	0	0
2012-09-10	2012	51	29.979	0.57	35.783	40.714	28.143	3.114	2	0	1	0	0	0	0	0
2012-09-11	2012	48	29.775	0.47	25.117	25.571	18.714	2.143	3	0	0	1	0	0	0	0
2012-09-12	2012	57	29.842	0.583	34.4	36.571	25.571	2.386	4	0	0	0	1	0	0	0
2012-09-13	2012	54	29.333	0.661	33.067	42.714	31.857	2.957	5	0	0	0	0	1	0	0
2012-09-14	2012	56	26.508	0.559	23.567	23.857	15.143	1.757	6	0	0	0	0	0	1	0
2012-09-15	2012	56	24.892	0.459	35.017	28.714	15.429	1.043	7	0	0	0	0	0	0	1
2012-09-16	2012	54	24.492	0.657	37.4	51.286	29.571	2.229	1	1	0	0	0	0	0	0
2012-09-17	2012	50	24.571	0.711	48.967	65.429	43.429	2.929	2	0	1	0	0	0	0	0
2012-09-18	2012	56	25.05	0.623	63.133	63.857	39.857	3.914	3	0	0	1	0	0	0	0
2012-09-19	2012	54	23.888	0.709	57.383	70.286	49.857	3.786	4	0	0	0	1	0	0	0
2012-09-20	2012	58	24.133	0.633	38.317	37.429	29	2.3	5	0	0	0	0	1	0	0
2012-09-21	2012	46	27.613	0.601	25.75	22.571	15.571	2.414	6	0	0	0	0	0	1	0
2012-09-22	2012	57	28.233	0.691	21.867	36.714	23.857	4	7	0	0	0	0	0	0	1
2012-09-23	2012	60	27.104	0.64	24.767	32.143	21.429	2.257	1	1	0	0	0	0	0	0
2012-09-24	2012	57	25.771	0.534	44.9	36.571	23.714	1.457	2	0	1	0	0	0	0	0
2012-09-25	2012	49	26.579	0.456	42.65	42.714	23.143	2.029	3	0	0	1	0	0	0	0
2012-09-26	2012	53	26.771	0.457	38.533	36.571	19	2.071	4	0	0	0	1	0	0	0
2012-09-27	2012	55	26.275	0.373	37.8	35.857	15.714	1.586	5	0	0	0	0	1	0	0
2012-09-28	2012	57	25.046	0.359	43.667	33.714	18.143	1.129	6	0	0	0	0	0	1	0
2012-09-29	2012	58	23.45	0.583	48.933	60.429	34.143	2.314	7	0	0	0	0	0	0	1
2012-09-30	2012	61	22.746	0.599	54.267	66.143	38.429	4.143	1	1	0	0	0	0	0	0
2012-10-01	2012	57	23.738	0.546	47.067	48.286	28.571	2.857	2	0	1	0	0	0	0	0
2012-10-02	2012	47	23.825	0.524	44.8	46	29.571	2.6	3	0	0	1	0	0	0	0
2012-10-03	2012	49	23.758	0.527	39.367	36.857	23	2.086	4	0	0	0	1	0	0	0
2012-10-04	2012	61	24.029	0.507	35.333	31.286	20	2.143	5	0	0	0	0	1	0	0
2012-10-05	2012	59	24.513	0.51	35.75	29.714	17.857	2.114	6	0	0	0	0	0	1	0
2012-10-06	2012	58	25.008	0.434	37.133	29.571	17.143	1.486	7	0	0	0	0	0	0	1
2012-10-07	2012	47	24.063	0.491	46.1	49.857	32.333	2.043	1	1	0	0	0	0	0	0
2012-10-08	2012	54	24.304	0.594	42.967	51.286	30.5	2.043	2	0	1	0	0	0	0	0
2012-10-09	2012	48	24.188	0.59	34.933	41.714	24.429	2.1	3	0	0	1	0	0	0	0
2012-10-10	2012	52	23.8	0.39	46.85	41.286	23.143	1.329	4	0	0	0	1	0	0	0
2012-10-11	2012	61	23.533	0.499	48.317	63.857	35.714	1.786	5	0	0	0	0	1	0	0
2012-10-12	2012	49	22.938	0.484	33.483	38.286	15.571	1.729	6	0	0	0	0	0	1	0
2012-10-13	2012	54	23.663	0.516	28.35	33.571	16.143	1.3	7	0	0	0	0	0	0	1
2012-10-14	2012	66	24.063	0.493	30.883	40.286	24	1.814	1	1	0	0	0	0	0	0
2012-10-15	2012	65	23.788	0.761	30.95	52	31.143	2.014	2	0	1	0	0	0	0	0
2012-10-16	2012	59	24.363	0.774	28.033	54.286	31.286	2.186	3	0	0	1	0	0	0	0
2012-10-17	2012	52	23.367	0.694	38.4	61.714	36.571	2.614	4	0	0	0	1	0	0	0
2012-10-18	2012	57	21.525	0.436	41.933	57.286	25	2.271	5	0	0	0	0	1	0	0
2012-10-19	2012	51	23.017	0.461	30.833	38	18.714	1.929	6	0	0	0	0	0	1	0
2012-10-20	2012	54	24.279	0.439	31.783	31.143	17.429	1.714	7	0	0	0	0	0	0	1
2012-10-21	2012	50	25.383	0.4	29.433	28.429	14.857	1.357	1	1	0	0	0	0	0	0
2012-10-22	2012	48	25.417	0.853	40.183	60.571	42.143	3.329	2	0	1	0	0	0	0	0
2012-10-23	2012	61	22.392	0.686	26.15	40.286	24.571	2	3	0	0	1	0	0	0	0
2012-10-24	2012	57	24.3	0.573	38.15	46	24	2.043	4	0	0	0	1	0	0	0
2012-10-25	2012	52	26.013	0.537	37.167	33.857	18.857	1.157	5	0	0	0	0	1	0	0
2012-10-26	2012	63	27.008	0.484	28.55	29.571	15.571	1.729	6	0	0	0	0	0	1	0
2012-10-27	2012	63	27.488	0.604	23.367	35.429	20.857	2.086	7	0	0	0	0	0	0	1
2012-10-28	2012	57	25.083	0.42	26.683	35.5	20.286	1.714	1	1	0	0	0	0	0	0
2012-10-29	2012	63	24.083	0.593	45.5	68.333	44.571	2.4	2	0	1	0	0	0	0	0
2012-10-30	2012	52	23.083	0.654	34.417	48.714	30.857	2.286	3	0	0	1	0	0	0	0
2012-10-31	2012	49	19.8	0.701	32.283	26	18.714	2.057	4	0	0	0	1	0	0	0
2012-11-01	2012	72	20.067	0.606	41.333	64.143	39.714	2.986	5	0	0	0	0	1	0	0
2012-11-02	2012	47	22.633	0.527	33.267	40.286	24.429	2.071	6	0	0	0	0	0	1	0
2012-11-03	2012	55	24.692	0.476	31.183	22.143	14.143	1.529	7	0	0	0	0	0	0	1
2012-11-04	2012	49	23.071	0.547	31.183	37.286	21.286	2.3	1	1	0	0	0	0	0	0
2012-11-05	2012	47	21.867	0.519	39.167	70.857	28.571	2.043	2	0	1	0	0	0	0	0
2012-11-06	2012	58	21.521	0.529	47.417	83.714	34.143	3.6	3	0	0	1	0	0	0	0
2012-11-07	2012	53	21.092	0.586	45.583	61.857	35.714	3.043	4	0	0	0	1	0	0	0
2012-11-08	2012	56	23.633	0.839	39.25	56.143	34.833	2.529	5	0	0	0	0	1	0	0
2012-11-09	2012	52	23.95	1.02	38.8	66.714	44.429	4.471	6	0	0	0	0	0	1	0
2012-11-10	2012	53	24.846	0.776	35.667	51.429	33.286	2.571	7	0	0	0	0	0	0	1
2012-11-11	2012	49	20.125	0.61	26.317	28	19.571	2.171	1	1	0	0	0	0	0	0
2012-11-12	2012	62	19.846	0.751	28.083	61.857	32.286	3.471	2	0	1	0	0	0	0	0
2012-11-13	2012	65	21.375	0.913	24.7	57.571	33.571	3.486	3	0	0	1	0	0	0	0
2012-11-14	2012	52	22.679	0.523	43.067	56	27	2.529	4	0	0	0	1	0	0	0
2012-11-15	2012	58	22.438	0.466	43.783	53	29	2.486	5	0	0	0	0	1	0	0
2012-11-16	2012	67	24.479	0.736	33.567	35.571	20.857	2.486	6	0	0	0	0	0	1	0
2012-11-17	2012	55	19.579	0.711	21.183	53.571	35	3.443	7	0	0	0	0	0	0	1
2012-11-18	2012	55	17.992	0.589	29.567	69.714	43.571	3.929	1	1	0	0	0	0	0	0
2012-11-19	2012	44	20.1	0.6	31.05	41.286	24.286	2.2	2	0	1	0	0	0	0	0
2012-11-20	2012	47	22.567	0.559	28.15	31.857	18.857	2.443	3	0	0	1	0	0	0	0
2012-11-21	2012	64	22.258	1.069	15.45	41.429	27.286	3.943	4	0	0	0	1	0	0	0
2012-11-22	2012	54	22.079	1.19	10.95	24.857	16.429	2.943	5	0	0	0	0	1	0	0
2012-11-23	2012	51	20.646	0.816	16.217	25.143	15.571	1.943	6	0	0	0	0	0	1	0
2012-11-24	2012	62	18.154	0.654	22.45	23.286	15.429	2.871	7	0	0	0	0	0	0	1
2012-11-25	2012	46	23.2	0.719	34.75	33.571	21.143	2.9	1	1	0	0	0	0	0	0
2012-11-26	2012	60	17.596	0.83	17.667	42.857	27.429	2.814	2	0	1	0	0	0	0	0
2012-11-27	2012	39	15.663	0.696	24.467	49.571	30.714	3.5	3	0	0	1	0	0	0	0
2012-11-28	2012	65	19.542	1.51	12.083	48.143	30.571	4.143	4	0	0	0	1	0	0	0
2012-11-29	2012	68	18.817	0.979	14.5	28.571	18.286	2.3	5	0	0	0	0	1	0	0
2012-11-30	2012	62	19.471	0.862	20.62	25.286	13.714	2.467	6	0	0	0	0	0	1	0
2012-12-01	2012	57	19.892	0.607	22.033	18.286	10.571	2.086	7	0	0	0	0	0	0	1
2012-12-02	2012	56	18.658	0.636	17.95	17.286	11.143	1.571	1	1	0	0	0	0	0	0
2012-12-03	2012	58	18.004	0.85	19.583	27.857	16.571	1.686	2	0	1	0	0	0	0	0
2012-12-04	2012	58	18.154	0.594	28.1	77.286	34.429	3.214	3	0	0	1	0	0	0	0
2012-12-05	2012	56	17.158	0.816	19.15	31	20.429	1.786	4	0	0	0	1	0	0	0
2012-12-06	2012	46	16.796	0.594	30.583	94	40.571	5.771	5	0	0	0	0	1	0	0
2012-12-07	2012	61	19.733	0.624	27.633	50.429	28.429	2.643	6	0	0	0	0	0	1	0
2012-12-08	2012	64	18.104	0.491	31.133	33.857	20.286	2.129	7	0	0	0	0	0	0	1
2012-12-09	2012	65	14.992	0.477	35.267	44.286	29.286	2.643	1	1	0	0	0	0	0	0
2012-12-10	2012	57	16.425	0.546	29.633	49.286	25.143	2.514	2	0	1	0	0	0	0	0
2012-12-11	2012	49	16.017	0.653	21.583	19.714	12.714	1.8	3	0	0	1	0	0	0	0
2012-12-12	2012	61	16.375	0.507	29.183	24.714	15.143	1.571	4	0	0	0	1	0	0	0
2012-12-13	2012	53	19.408	0.819	25.517	27.857	15.429	2.3	5	0	0	0	0	1	0	0
2012-12-14	2012	52	21.021	1.45	16.9	44.143	26.857	4.114	6	0	0	0	0	0	1	0
2012-12-15	2012	63	21.892	1.107	17.3	45.857	26.857	3.6	7	0	0	0	0	0	0	1
2012-12-16	2012	43	21.596	0.929	18.017	49.286	27	2.386	1	1	0	0	0	0	0	0
2012-12-17	2012	54	20.142	0.686	27.35	31	18.857	1.757	2	0	1	0	0	0	0	0
2012-12-18	2012	71	15.542	0.65	26.867	20	12.714	1.7	3	0	0	1	0	0	0	0
2012-12-19	2012	55	14.808	0.627	24.367	28.571	17.714	1.986	4	0	0	0	1	0	0	0
2012-12-20	2012	60	19.421	0.597	27.733	22.429	12.714	1.671	5	0	0	0	0	1	0	0
2012-12-21	2012	62	20.45	1.173	19.7	48.429	27.5	4.386	6	0	0	0	0	0	1	0
2012-12-22	2012	62	17.075	0.884	12.15	28	17.429	2.043	7	0	0	0	0	0	0	1
2012-12-23	2012	67	12.896	0.554	30.583	32.143	22.143	3.429	1	1	0	0	0	0	0	0
2012-12-24	2012	66	15.113	0.593	27.783	71.667	43.286	4.929	2	0	1	0	0	0	0	0
2012-12-25	2012	55	19.308	0.539	27.333	35.286	18.857	2	3	0	0	1	0	0	0	0
2012-12-26	2012	60	19.733	0.46	29.283	21.286	10.571	1.886	4	0	0	0	1	0	0	0
2012-12-27	2012	60	21.25	0.697	24.367	46.429	23	2.871	5	0	0	0	0	1	0	0
2012-12-28	2012	58	19.663	0.621	22.017	25.571	12.857	2.4	6	0	0	0	0	0	1	0
2012-12-29	2012	74	21.779	0.633	21.783	26.857	15.429	2.129	7	0	0	0	0	0	0	1
2012-12-30	2012	53	10.204	0.746	15.267	37.571	22.143	4.729	1	1	0	0	0	0	0	0
2012-12-31	2012	66	10.867	0.497	20.35	49.714	24.429	3.386	2	0	1	0	0	0	0	0
2013-01-01	2013	58	13.738	0.576	14.933	36.571	22.429	2.943	3	0	0	1	0	0	0	0
2013-01-02	2013	64	17.367	1.164	16	34.143	18.286	2.8	4	0	0	0	1	0	0	0
2013-01-03	2013	56	14.271	0.486	28.3	19.857	12.571	0.957	5	0	0	0	0	1	0	0
2013-01-04	2013	60	15.279	0.554	23.617	16	9	2.029	6	0	0	0	0	0	1	0
2013-01-05	2013	54	16.804	0.651	19.967	17.714	9.286	1.9	7	0	0	0	0	0	0	1
2013-01-06	2013	55	18.446	0.516	24.167	19.857	9.429	2.186	1	1	0	0	0	0	0	0
2013-01-07	2013	71	18.975	0.726	22.383	20.571	10.857	1.586	2	0	1	0	0	0	0	0
2013-01-08	2013	65	16.788	0.839	18.333	24	14.143	1.814	3	0	0	1	0	0	0	0
2013-01-09	2013	45	14.558	0.813	20.967	24.143	15.429	2.486	4	0	0	0	1	0	0	0
2013-01-10	2013	55	14.133	0.663	26.783	35	23.143	3.243	5	0	0	0	0	1	0	0
2013-01-11	2013	56	17.783	0.633	25.867	27.857	15.143	2.729	6	0	0	0	0	0	1	0
2013-01-12	2013	49	17.975	0.923	14.6	24.167	15.857	2.4	7	0	0	0	0	0	0	1
2013-01-13	2013	61	16.204	0.571	19.333	23.143	13.857	1.671	1	1	0	0	0	0	0	0
2013-01-14	2013	62	14.775	0.574	35.483	51.714	31.429	2.2	2	0	1	0	0	0	0	0
2013-01-15	2013	62	17.313	0.889	27.3	53.857	28.714	2.657	3	0	0	1	0	0	0	0
2013-01-16	2013	62	17.067	0.824	26.633	43.714	26	2.4	4	0	0	0	1	0	0	0
2013-01-17	2013	69	14.179	0.53	37.617	59.571	38.286	2.614	5	0	0	0	0	1	0	0
2013-01-18	2013	46	13.025	0.43	28.233	49.286	27.571	2.243	6	0	0	0	0	0	1	0
2013-01-19	2013	75	17.667	0.463	30.483	27.571	14.286	1.743	7	0	0	0	0	0	0	1
2013-01-20	2013	65	18.425	0.886	22.767	45.571	26.857	3.443	1	1	0	0	0	0	0	0
2013-01-21	2013	64	20.808	1.279	17	43.429	23.714	4	2	0	1	0	0	0	0	0
2013-01-22	2013	62	19.15	0.901	16.933	46.571	30.286	3.429	3	0	0	1	0	0	0	0
2013-01-23	2013	63	17.475	0.912	24.26	41	26.143	2.133	4	0	0	0	1	0	0	0
2013-01-24	2013	78	19.033	1.007	32.55	91.143	60.286	4.271	5	0	0	0	0	1	0	0
2013-01-25	2013	61	15.925	0.884	35.867	92.286	59	4.543	6	0	0	0	0	0	1	0
2013-01-26	2013	59	16.817	0.579	33.333	45.714	26	2.571	7	0	0	0	0	0	0	1
2013-01-27	2013	54	14.508	0.504	38.9	50.857	30.571	2.9	1	1	0	0	0	0	0	0
2013-01-28	2013	75	15.825	0.46	32.783	40.143	19.429	2.471	2	0	1	0	0	0	0	0
2013-01-29	2013	63	16.771	0.877	19.65	50.714	28.714	4.386	3	0	0	1	0	0	0	0
2013-01-30	2013	59	17.354	0.741	27.4	50.429	34.143	3.014	4	0	0	0	1	0	0	0
2013-01-31	2013	57	19.187	1.037	25.983	53.857	35.571	3.643	5	0	0	0	0	1	0	0
2013-02-01	2013	68	20.546	1.16	19.367	53.429	34.143	4.957	6	0	0	0	0	0	1	0
2013-02-02	2013	73	21.071	0.659	19.683	26.143	15	2.571	7	0	0	0	0	0	0	1
2013-02-03	2013	72	20.429	0.717	18.383	47.143	28.143	3.114	1	1	0	0	0	0	0	0
2013-02-04	2013	72	22.746	1.213	17.417	63.714	39.429	4.857	2	0	1	0	0	0	0	0
2013-02-05	2013	61	20.217	1.383	12.817	52.143	30.143	4.9	3	0	0	1	0	0	0	0
2013-02-06	2013	48	19.346	0.834	17.883	37.286	20.143	2.914	4	0	0	0	1	0	0	0
2013-02-07	2013	57	19.9	0.671	30.567	24.5	13.429	2.086	5	0	0	0	0	1	0	0
2013-02-08	2013	64	14.308	0.461	32.233	13.857	9.286	1.443	6	0	0	0	0	0	1	0
2013-02-09	2013	55	14.683	0.389	30.433	16.429	10.714	1.643	7	0	0	0	0	0	0	1
2013-02-10	2013	76	16.708	0.439	30.3	16.571	10.571	1.083	1	1	0	0	0	0	0	0
2013-02-11	2013	63	18.413	0.426	32.02	14.286	9.143	1.467	2	0	1	0	0	0	0	0
2013-02-12	2013	67	16.813	0.434	31.16	25.333	12.714	1.3	3	0	0	1	0	0	0	0
2013-02-13	2013	61	16.692	0.443	35.22	27.286	17	1.433	4	0	0	0	1	0	0	0
2013-02-14	2013	58	18.75	0.894	15.733	74.571	47.5	2.886	5	0	0	0	0	1	0	0
2013-02-15	2013	55	16.667	0.719	21.52	56.286	36	1.871	6	0	0	0	0	0	1	0
2013-02-16	2013	61	17.446	0.426	36.86	43	22	1.5	7	0	0	0	0	0	0	1
2013-02-17	2013	68	21.221	0.824	22.55	42.714	24.143	2.233	1	1	0	0	0	0	0	0
2013-02-18	2013	67	22.404	1.126	24.68	69.429	41.571	5.233	2	0	1	0	0	0	0	0
2013-02-19	2013	57	17.479	0.527	26.417	32.5	16	2.271	3	0	0	1	0	0	0	0
2013-02-20	2013	76	15.171	0.496	31.567	29.571	14.571	1.571	4	0	0	0	1	0	0	0
2013-02-21	2013	56	18.333	0.6	29.517	24.143	11.429	2	5	0	0	0	0	1	0	0
2013-02-22	2013	79	16.379	0.776	29.217	26.857	13.714	1.729	6	0	0	0	0	0	1	0
2013-02-23	2013	67	16.362	0.543	40.533	50.571	29.714	1.829	7	0	0	0	0	0	0	1
2013-02-24	2013	60	20.304	0.459	44.817	51.167	29.429	1.771	1	1	0	0	0	0	0	0
2013-02-25	2013	60	21.013	1.141	22.317	81.833	50.714	4.557	2	0	1	0	0	0	0	0
2013-02-26	2013	52	22.367	1.136	26.367	93.571	58.143	6.243	3	0	0	1	0	0	0	0
2013-02-27	2013	60	19.137	0.814	17.717	40.143	24.286	1.957	4	0	0	0	1	0	0	0
2013-02-28	2013	55	21.296	0.791	29.367	48.571	25.286	3.357	5	0	0	0	0	1	0	0
2013-03-01	2013	75	20.692	0.959	21.767	63.714	36.571	3.629	6	0	0	0	0	0	1	0
2013-03-02	2013	65	13.496	0.369	35.2	21.714	11.571	1.357	7	0	0	0	0	0	0	1
2013-03-03	2013	57	12.9	0.347	36.85	44.286	20	1.229	1	1	0	0	0	0	0	0
2013-03-04	2013	60	15.433	0.53	39.2	48	24.857	4.214	2	0	1	0	0	0	0	0
2013-03-05	2013	71	18.875	0.574	46.25	68.714	32.429	4.1	3	0	0	1	0	0	0	0
2013-03-06	2013	65	20.263	0.854	35.267	75.429	40	2.943	4	0	0	0	1	0	0	0
2013-03-07	2013	70	19.863	0.951	34	73.714	42	3.586	5	0	0	0	0	1	0	0
2013-03-08	2013	60	20.958	1.071	41.433	75.286	46.714	5.143	6	0	0	0	0	0	1	0
2013-03-09	2013	62	21.733	0.816	40.1	67.143	41.857	3.471	7	0	0	0	0	0	0	1
2013-03-10	2013	67	21.413	0.554	37.75	60.286	35.429	2.043	1	1	0	0	0	0	0	0
2013-03-11	2013	71	18.379	0.447	39.717	76.286	25.571	2.329	2	0	1	0	0	0	0	0
2013-03-12	2013	68	21.229	0.92	27.917	84.714	38.429	5.1	3	0	0	1	0	0	0	0
2013-03-13	2013	71	21.546	0.991	24.867	65.286	38	3.671	4	0	0	0	1	0	0	0
2013-03-14	2013	62	15.371	0.459	36.267	53.143	23.429	1.471	5	0	0	0	0	1	0	0
2013-03-15	2013	48	17.367	0.573	30.717	40.857	17.714	2.043	6	0	0	0	0	0	1	0
2013-03-16	2013	59	20.762	0.907	26.667	50.143	30.143	2.543	7	0	0	0	0	0	0	1
2013-03-17	2013	68	22.546	1.126	28.15	67.143	44	5.429	1	1	0	0	0	0	0	0
2013-03-18	2013	51	24.017	0.926	17.833	58	35.429	3.114	2	0	1	0	0	0	0	0
2013-03-19	2013	66	24.35	0.877	23.533	68.429	44.429	4.014	3	0	0	1	0	0	0	0
2013-03-20	2013	60	23.763	0.939	16.85	57.286	37.714	2.7	4	0	0	0	1	0	0	0
2013-03-21	2013	55	19.563	0.6	37.183	32.571	19.143	1.8	5	0	0	0	0	1	0	0
2013-03-22	2013	56	23.754	1.061	22.233	51	29.857	4.829	6	0	0	0	0	0	1	0
2013-03-23	2013	61	23.913	0.837	21.383	57.714	37.571	3.3	7	0	0	0	0	0	0	1
2013-03-24	2013	51	22.521	0.641	26.5	55	33.714	2.086	1	1	0	0	0	0	0	0
2013-03-25	2013	48	17.754	0.521	44.5	54.857	32.429	1.629	2	0	1	0	0	0	0	0
2013-03-26	2013	59	20.7	0.874	36.15	48	26.714	2.543	3	0	0	1	0	0	0	0
2013-03-27	2013	54	18.35	0.634	29.167	25.571	16.143	1.643	4	0	0	0	1	0	0	0
2013-03-28	2013	59	19.408	0.684	32.3	34.143	22.714	2.686	5	0	0	0	0	1	0	0
2013-03-29	2013	61	18.313	0.683	35.567	26.143	15.571	2.157	6	0	0	0	0	0	1	0
2013-03-30	2013	61	19.058	0.586	40.183	35.857	22	1.557	7	0	0	0	0	0	0	1
2013-03-31	2013	52	18.938	0.599	39.033	24.286	16.857	1.343	1	1	0	0	0	0	0	0
2013-04-01	2013	67	21.288	0.887	36.3	43.857	25.143	2.3	2	0	1	0	0	0	0	0
2013-04-02	2013	56	19.725	0.776	46.583	76.143	48.714	3.186	3	0	0	1	0	0	0	0
2013-04-03	2013	66	19.371	0.701	46	46.286	31.429	1.6	4	0	0	0	1	0	0	0
2013-04-04	2013	63	21.017	0.769	29.15	39.857	27.143	2.471	5	0	0	0	0	1	0	0
2013-04-05	2013	58	21.813	1.063	14.983	34.714	25.143	2.757	6	0	0	0	0	0	1	0
2013-04-06	2013	57	18.313	0.736	27.9	31.571	19.714	1.867	7	0	0	0	0	0	0	1
2013-04-07	2013	42	16.358	0.467	49.867	68.286	38.857	3.671	1	1	0	0	0	0	0	0
2013-04-08	2013	55	20.646	0.949	33.95	55.571	34.714	2.5	2	0	1	0	0	0	0	0
2013-04-09	2013	63	18.917	0.763	37.35	46.286	30.857	1.914	3	0	0	1	0	0	0	0
2013-04-10	2013	56	18.392	0.639	53.767	97.286	40	3.7	4	0	0	0	1	0	0	0
2013-04-11	2013	58	17.417	0.573	46.15	63.286	31	2.643	5	0	0	0	0	1	0	0
2013-04-12	2013	44	15.017	0.591	40.317	33	20.714	2.186	6	0	0	0	0	0	1	0
2013-04-13	2013	43	18.638	0.801	31.417	37.857	22	1.957	7	0	0	0	0	0	0	1
2013-04-14	2013	78	17.908	1.181	23.617	36.571	26.714	2.729	1	1	0	0	0	0	0	0
2013-04-15	2013	70	22.9	0.766	36.183	43.143	24.667	2.5	2	0	1	0	0	0	0	0
2013-04-16	2013	50	23.937	0.953	31.883	59	38.5	3.929	3	0	0	1	0	0	0	0
2013-04-17	2013	55	26.171	1.194	21.133	57.286	37.857	3.514	4	0	0	0	1	0	0	0
2013-04-18	2013	74	26.283	1.097	19.55	51.571	35.429	3.543	5	0	0	0	0	1	0	0
2013-04-19	2013	64	21.542	0.639	41.767	42.143	30	1.829	6	0	0	0	0	0	1	0
2013-04-20	2013	54	21.613	0.764	31.933	59.714	40.571	2.486	7	0	0	0	0	0	0	1
2013-04-21	2013	52	16.646	0.449	43.067	29	18	1.4	1	1	0	0	0	0	0	0
2013-04-22	2013	64	19.933	0.68	38.117	52.571	30	2.129	2	0	1	0	0	0	0	0
2013-04-23	2013	51	24.258	1.184	31.25	62	43.714	4.471	3	0	0	1	0	0	0	0
2013-04-24	2013	65	24.271	0.994	26.05	67.857	47.429	3.071	4	0	0	0	1	0	0	0
2013-04-25	2013	62	21.717	1.064	22.267	45.571	33.143	2.186	5	0	0	0	0	1	0	0
2013-04-26	2013	41	22.163	0.733	51.017	96.286	52.857	3.771	6	0	0	0	0	0	1	0
2013-04-27	2013	55	20.867	0.679	55.9	49.714	37	1.786	7	0	0	0	0	0	0	1
2013-04-28	2013	54	22.725	0.871	26.083	34.714	26.143	1.543	1	1	0	0	0	0	0	0
2013-04-29	2013	58	25.438	0.977	28.45	35.571	26.286	2.657	2	0	1	0	0	0	0	0
2013-04-30	2013	53	26.596	0.78	28.783	37.143	25.8	2.829	3	0	0	1	0	0	0	0
2013-05-01	2013	55	17.358	0.575	52.04	35.667	21	2.267	4	0	0	0	1	0	0	0
2013-05-02	2013	56	20.179	0.596	48.467	46.714	23.4	2.917	5	0	0	0	0	1	0	0
2013-05-03	2013	64	21.525	0.628	46.32	37.571	22	2.583	6	0	0	0	0	0	1	0
2013-05-04	2013	55	22.896	0.516	35.05	25.429	17	1.729	7	0	0	0	0	0	0	1
2013-05-05	2013	53	24.917	0.4	32.65	22.714	13.8	1.471	1	1	0	0	0	0	0	0
2013-05-06	2013	55	25.383	0.624	21.583	21.286	13	1.614	2	0	1	0	0	0	0	0
2013-05-07	2013	65	26.538	0.48	25.117	24.286	17.5	1.329	3	0	0	1	0	0	0	0
2013-05-08	2013	66	26.446	0.527	29.867	32	23.571	1.257	4	0	0	0	1	0	0	0
2013-05-09	2013	50	27.05	0.823	30.4	51	38.143	3.943	5	0	0	0	0	1	0	0
2013-05-10	2013	46	27.475	0.819	21.1	57.286	41	4.771	6	0	0	0	0	0	1	0
2013-05-11	2013	51	22.667	0.703	31.933	24.167	15.714	1.557	7	0	0	0	0	0	0	1
2013-05-12	2013	52	22.479	0.759	22.267	20.571	17.143	2.143	1	1	0	0	0	0	0	0
2013-05-13	2013	71	24.713	0.949	17.1	24.857	19.857	2.743	2	0	1	0	0	0	0	0
2013-05-14	2013	64	26.242	0.909	21.3	36.571	24	5.129	3	0	0	1	0	0	0	0
2013-05-15	2013	45	25.65	1.029	17.283	33.429	22.714	2.714	4	0	0	0	1	0	0	0
2013-05-16	2013	61	26.25	1.154	6.717	36	23.857	3.071	5	0	0	0	0	1	0	0
2013-05-17	2013	61	26.829	0.687	23	30.286	21.429	2.129	6	0	0	0	0	0	1	0
2013-05-18	2013	54	26.383	0.895	21.32	50.167	36.333	2.233	7	0	0	0	0	0	0	1
2013-05-19	2013	50	28.213	0.705	22.28	33.167	22.167	2.6	1	1	0	0	0	0	0	0
2013-05-20	2013	51	27.629	0.748	18.42	34	21.667	3.067	2	0	1	0	0	0	0	0
2013-05-21	2013	61	25.567	0.791	22.75	25	16.143	2.143	3	0	0	1	0	0	0	0
2013-05-22	2013	48	25.842	0.927	12.9	29.286	20	2.914	4	0	0	0	1	0	0	0
2013-05-23	2013	61	26.633	0.65	21.15	27.571	15.833	3.143	5	0	0	0	0	1	0	0
2013-05-24	2013	62	26.283	0.559	27.4	26.857	17.5	2.386	6	0	0	0	0	0	1	0
2013-05-25	2013	49	27.021	0.341	38.667	31.714	18	2.086	7	0	0	0	0	0	0	1
2013-05-26	2013	62	27.642	0.469	33.533	35.571	24.333	2.4	1	1	0	0	0	0	0	0
2013-05-27	2013	51	29.35	0.743	25.417	36.714	23.167	3.817	2	0	1	0	0	0	0	0
2013-05-28	2013	52	30.321	0.761	19.167	33.143	21.333	4.357	3	0	0	1	0	0	0	0
2013-05-29	2013	65	29.263	0.843	24.5	34.429	22.5	2.586	4	0	0	0	1	0	0	0
2013-05-30	2013	51	29.813	0.673	30.467	37.571	24.833	3.3	5	0	0	0	0	1	0	0
2013-05-31	2013	52	30.438	0.601	24.283	39.714	26.833	6.2	6	0	0	0	0	0	1	0
2013-06-01	2013	52	30.675	0.631	33.1	48.571	32.5	4.743	7	0	0	0	0	0	0	1
2013-06-02	2013	62	30.471	0.496	34.717	40	25.167	3.75	1	1	0	0	0	0	0	0
2013-06-03	2013	65	27.767	0.501	36.333	35.429	20.167	2.643	2	0	1	0	0	0	0	0
2013-06-04	2013	63	26.592	0.613	31.317	31.714	20.167	2.471	3	0	0	1	0	0	0	0
2013-06-05	2013	52	26.413	0.714	22.733	32.143	21.167	3.5	4	0	0	0	1	0	0	0
2013-06-06	2013	43	27.525	0.654	22.117	28.286	17.833	2.971	5	0	0	0	0	1	0	0
2013-06-07	2013	71	28.688	0.786	34.367	45.143	32.429	5.414	6	0	0	0	0	0	1	0
2013-06-08	2013	54	30.533	0.696	26.3	40.143	26.429	3.757	7	0	0	0	0	0	0	1
2013-06-09	2013	43	29.242	0.55	17.3	32.714	23	3.471	1	1	0	0	0	0	0	0
2013-06-10	2013	60	25.675	0.551	35.817	40	32.833	5.2	2	0	1	0	0	0	0	0
2013-06-11	2013	67	25.808	0.813	23.267	35.714	28	5.057	3	0	0	1	0	0	0	0
2013-06-12	2013	52	26.646	0.533	20.317	28	20.714	3.429	4	0	0	0	1	0	0	0
2013-06-13	2013	50	27.9	0.55	13.133	23.571	15.286	2.014	5	0	0	0	0	1	0	0
2013-06-14	2013	50	28.925	0.696	16.483	25.714	19.714	2.6	6	0	0	0	0	0	1	0
2013-06-15	2013	68	29.392	0.7	22.55	37.429	26.429	5.043	7	0	0	0	0	0	0	1
2013-06-16	2013	47	29.304	0.646	23.233	36.143	26.857	3.929	1	1	0	0	0	0	0	0
2013-06-17	2013	65	29.608	0.869	25.833	54	38.143	5.5	2	0	1	0	0	0	0	0
2013-06-18	2013	63	29.867	0.691	28.3	40	27.571	5.657	3	0	0	1	0	0	0	0
2013-06-19	2013	56	30.004	0.551	18.7	32.857	22.143	4.086	4	0	0	0	1	0	0	0
2013-06-20	2013	64	29.975	0.717	28.3	45.571	31.714	6.886	5	0	0	0	0	1	0	0
2013-06-21	2013	51	31	0.728	33.4	45	34.143	4.683	6	0	0	0	0	0	1	0
2013-06-22	2013	49	30.442	0.646	23.65	37.714	26.714	4.086	7	0	0	0	0	0	0	1
2013-06-23	2013	50	28.954	0.584	32.267	32.571	24.571	3.286	1	1	0	0	0	0	0	0
2013-06-24	2013	44	28.892	0.716	21.483	29.714	19.143	2.671	2	0	1	0	0	0	0	0
2013-06-25	2013	50	30.229	0.804	18.15	34.714	21	2.514	3	0	0	1	0	0	0	0
2013-06-26	2013	61	31.367	0.863	23.933	58.857	37.143	3.086	4	0	0	0	1	0	0	0
2013-06-27	2013	66	32.021	0.747	22.9	54.143	32.714	2.914	5	0	0	0	0	1	0	0
2013-06-28	2013	63	31.338	0.781	22.817	52.714	32	3.5	6	0	0	0	0	0	1	0
2013-06-29	2013	56	30.929	0.611	30.433	53.429	37.286	5.857	7	0	0	0	0	0	0	1
2013-06-30	2013	64	30.213	0.596	33.4	55.571	41.857	4.429	1	1	0	0	0	0	0	0
2013-07-01	2013	74	30.983	0.557	25.783	35.571	26.286	2.943	2	0	1	0	0	0	0	0
2013-07-02	2013	51	30.225	0.649	34.75	43.143	32.286	4.043	3	0	0	1	0	0	0	0
2013-07-03	2013	63	30.033	0.633	22.833	35.143	23.429	4.143	4	0	0	0	1	0	0	0
2013-07-04	2013	45	30.279	0.721	21.683	35.571	23.143	4.3	5	0	0	0	0	1	0	0
2013-07-05	2013	72	28.975	0.796	23.217	36.286	23.857	3.229	6	0	0	0	0	0	1	0
2013-07-06	2013	52	28.283	0.729	24.267	33.571	21.286	2.1	7	0	0	0	0	0	0	1
2013-07-07	2013	57	28.013	0.703	22.867	30.857	20.429	2.571	1	1	0	0	0	0	0	0
2013-07-08	2013	56	29.5	0.639	23.55	32.286	20.857	2.871	2	0	1	0	0	0	0	0
2013-07-09	2013	50	29.725	0.753	22.883	33.571	21.286	3.943	3	0	0	1	0	0	0	0
2013-07-10	2013	50	29.442	0.537	24.5	28.429	19.286	2.543	4	0	0	0	1	0	0	0
2013-07-11	2013	63	29.621	0.533	22.5	29.286	19.714	2.814	5	0	0	0	0	1	0	0
2013-07-12	2013	57	28.95	0.367	14.067	33	18.714	1.929	6	0	0	0	0	0	1	0
2013-07-13	2013	48	26.463	0.506	22	23.4	16.8	1.98	7	0	0	0	0	0	0	1
2013-07-14	2013	63	28.833	0.838	20.75	37.333	22.5	2.417	1	1	0	0	0	0	0	0
2013-07-15	2013	53	28.646	0.811	21.04	33.857	22	3.171	2	0	1	0	0	0	0	0
2013-07-16	2013	52	29.738	0.51	13.417	27.286	16	2	3	0	0	1	0	0	0	0
2013-07-17	2013	49	30	0.496	10.417	23.714	13.714	1.657	4	0	0	0	1	0	0	0
2013-07-18	2013	57	28.921	0.406	10.233	19.571	12.429	1.2	5	0	0	0	0	1	0	0
2013-07-19	2013	52	28.933	0.759	20.217	34	22	3.343	6	0	0	0	0	0	1	0
2013-07-20	2013	47	29.458	0.641	28.167	36.571	24.857	3.429	7	0	0	0	0	0	0	1
2013-07-21	2013	46	30	0.491	28.9	40.714	29	2.929	1	1	0	0	0	0	0	0
2013-07-22	2013	50	30.604	0.513	26.183	35	23.714	2.543	2	0	1	0	0	0	0	0
2013-07-23	2013	52	30.917	0.581	31.783	44.714	30.857	3.6	3	0	0	1	0	0	0	0
2013-07-24	2013	61	30.638	0.653	33.7	48.857	33.857	4.229	4	0	0	0	1	0	0	0
2013-07-25	2013	62	29.442	0.681	24.25	37	24.714	3.343	5	0	0	0	0	1	0	0
2013-07-26	2013	59	28.313	0.697	20.95	29	18.857	2.7	6	0	0	0	0	0	1	0
2013-07-27	2013	59	29.229	0.681	24.7	36	22.857	3.371	7	0	0	0	0	0	0	1
2013-07-28	2013	51	30.125	0.609	25.55	41.429	27.143	3.729	1	1	0	0	0	0	0	0
2013-07-29	2013	60	30.779	0.651	20.033	35.286	20.857	2.914	2	0	1	0	0	0	0	0
2013-07-30	2013	57	31	0.677	27.617	39.286	23.857	4.571	3	0	0	1	0	0	0	0
2013-07-31	2013	50	29.775	0.884	26.633	41.857	26.429	4.057	4	0	0	0	1	0	0	0
2013-08-01	2013	60	30.063	0.491	12.183	29.143	15	2.229	5	0	0	0	0	1	0	0
2013-08-02	2013	52	30.296	0.557	19.767	29.143	19.286	2.843	6	0	0	0	0	0	1	0
2013-08-03	2013	55	30.908	0.603	30.967	37.714	25.429	3.914	7	0	0	0	0	0	0	1
2013-08-04	2013	45	31.588	0.51	26.367	37.286	24.857	3.557	1	1	0	0	0	0	0	0
2013-08-05	2013	65	31.813	0.641	32.967	39.714	26.286	4.086	2	0	1	0	0	0	0	0
2013-08-06	2013	57	30.792	0.6	21.483	39.714	26	3.986	3	0	0	1	0	0	0	0
2013-08-07	2013	61	31.046	0.669	24.483	45	30.857	4.229	4	0	0	0	1	0	0	0
2013-08-08	2013	57	32.4	0.683	26.85	39	25.714	4.643	5	0	0	0	0	1	0	0
2013-08-09	2013	52	31.887	0.587	38.56	46.833	31.833	4.967	6	0	0	0	0	0	1	0
2013-08-10	2013	68	30.725	0.491	33.183	41	29.571	3.8	7	0	0	0	0	0	0	1
2013-08-11	2013	55	30.987	0.39	20.15	26.714	19.143	2.671	1	1	0	0	0	0	0	0
2013-08-12	2013	56	31.804	0.354	11.233	21.286	13.714	1.529	2	0	1	0	0	0	0	0
2013-08-13	2013	67	31.858	0.369	12.033	20.429	12.714	1.6	3	0	0	1	0	0	0	0
2013-08-14	2013	57	29.254	0.609	18.883	28.714	19.286	2.714	4	0	0	0	1	0	0	0
2013-08-15	2013	54	27.429	0.731	11.283	27.714	18.571	3.614	5	0	0	0	0	1	0	0
2013-08-16	2013	61	28.363	0.636	15.6	23	15.857	2.829	6	0	0	0	0	0	1	0
2013-08-17	2013	67	28.071	0.627	16.933	28.286	18.714	2.714	7	0	0	0	0	0	0	1
2013-08-18	2013	55	29.333	0.546	24.367	37.714	26.714	3.443	1	1	0	0	0	0	0	0
2013-08-19	2013	49	30.571	0.607	26.917	41.429	28.143	4.543	2	0	1	0	0	0	0	0
2013-08-20	2013	47	27.483	0.847	12.05	26.286	18.857	2.5	3	0	0	1	0	0	0	0
2013-08-21	2013	67	27.125	0.416	13.917	19.857	13	1.9	4	0	0	0	1	0	0	0
2013-08-22	2013	47	27.333	1.103	16.06	26.2	18.167	2.933	5	0	0	0	0	1	0	0
2013-08-23	2013	47	27.525	0.991	19.517	32.571	19.286	3.529	6	0	0	0	0	0	1	0
2013-08-24	2013	54	28.325	0.697	22.4	27.571	17.286	2.914	7	0	0	0	0	0	0	1
2013-08-25	2013	49	28.821	0.69	23.517	32.143	20.143	2.743	1	1	0	0	0	0	0	0
2013-08-26	2013	46	30.104	0.671	24.45	36.857	22.143	3.243	2	0	1	0	0	0	0	0
2013-08-27	2013	56	30.617	0.517	13.217	27.714	18.571	2.814	3	0	0	1	0	0	0	0
2013-08-28	2013	52	29.892	0.352	12.42	18.833	10.667	1.717	4	0	0	0	1	0	0	0
2013-08-29	2013	54	26.754	0.614	10.567	21.429	12.857	2.314	5	0	0	0	0	1	0	0
2013-08-30	2013	69	28.179	0.807	19.25	29.857	17.571	3.7	6	0	0	0	0	0	1	0
2013-08-31	2013	69	26.483	0.773	18.3	35	18.714	3.271	7	0	0	0	0	0	0	1
2013-09-01	2013	49	23.704	0.637	35.033	27.571	18	1.671	1	1	0	0	0	0	0	0
2013-09-02	2013	67	25.592	0.806	32.3	46.429	25.286	2.743	2	0	1	0	0	0	0	0
2013-09-03	2013	56	26.125	0.687	40.35	49.857	29.714	2.443	3	0	0	1	0	0	0	0
2013-09-04	2013	42	26.496	0.471	33.4	43.714	20.714	1.671	4	0	0	0	1	0	0	0
2013-09-05	2013	51	27.508	0.489	33.117	39	20.714	2.5	5	0	0	0	0	1	0	0
2013-09-06	2013	53	29.088	0.453	29.55	29.429	18.429	2.8	6	0	0	0	0	0	1	0
2013-09-07	2013	58	28.642	0.346	28.75	27.143	17	2.1	7	0	0	0	0	0	0	1
2013-09-08	2013	52	28.579	0.309	25.1	36.571	26.714	2.129	1	1	0	0	0	0	0	0
2013-09-09	2013	61	29.15	0.396	19.1	37.857	27.143	1.986	2	0	1	0	0	0	0	0
2013-09-10	2013	45	29.808	0.446	18.8	30	21.571	2.3	3	0	0	1	0	0	0	0
2013-09-11	2013	58	30.108	0.414	15.25	23.571	15	1.971	4	0	0	0	1	0	0	0
2013-09-12	2013	70	30.713	0.371	10.25	17.857	12.429	1.786	5	0	0	0	0	1	0	0
2013-09-13	2013	40	30.254	0.477	8.3	20.143	13.143	1.843	6	0	0	0	0	0	1	0
2013-09-14	2013	54	30.304	0.397	11.05	21.143	14.571	3.843	7	0	0	0	0	0	0	1
2013-09-15	2013	72	28.817	0.314	15.767	22.714	14.667	2.914	1	1	0	0	0	0	0	0
2013-09-16	2013	57	28.058	0.46	39.117	51.571	31.429	2.5	2	0	1	0	0	0	0	0
2013-09-17	2013	65	27.513	0.444	38.583	46.143	23.857	2.614	3	0	0	1	0	0	0	0
2013-09-18	2013	59	27.163	0.546	19.1	30.857	16.429	2	4	0	0	0	1	0	0	0
2013-09-19	2013	59	27.883	0.283	20.283	33.714	16.143	1.957	5	0	0	0	0	1	0	0
2013-09-20	2013	64	27.571	0.241	21.25	28.429	13.714	1.486	6	0	0	0	0	0	1	0
2013-09-21	2013	48	27.829	0.166	17.733	22.667	12.143	1.114	7	0	0	0	0	0	0	1
2013-09-22	2013	37	28.308	0.276	19.783	20.167	13.286	1.171	1	1	0	0	0	0	0	0
2013-09-23	2013	58	28.746	0.447	16.283	24.167	14.714	1.514	2	0	1	0	0	0	0	0
2013-09-24	2013	43	28.9	0.394	23.5	33.714	17.286	2.586	3	0	0	1	0	0	0	0
2013-09-25	2013	60	27.821	0.44	28.183	41.857	24	2.886	4	0	0	0	1	0	0	0
2013-09-26	2013	52	25	0.4	36.18	42	16.5	1.5	5	0	0	0	0	1	0	0
2013-09-27	2013	49	25.729	0.457	36.04	39	17.833	2.433	6	0	0	0	0	0	1	0
2013-09-28	2013	52	26.704	0.386	30.483	33.571	17.714	2.543	7	0	0	0	0	0	0	1
2013-09-29	2013	69	27.95	0.331	26.267	30.571	20.286	2.243	1	1	0	0	0	0	0	0
2013-09-30	2013	61	25.871	0.483	33.133	28.571	17.571	1.657	2	0	1	0	0	0	0	0
2013-10-01	2013	52	26.533	0.494	33.2	32.714	18.857	1.9	3	0	0	1	0	0	0	0
2013-10-02	2013	51	25.979	0.567	49.9	55.571	36	2.529	4	0	0	0	1	0	0	0
2013-10-03	2013	55	23.342	0.643	37.067	62.429	35.429	2.057	5	0	0	0	0	1	0	0
2013-10-04	2013	67	24.442	0.6	36.983	48.714	21.714	1.586	6	0	0	0	0	0	1	0
2013-10-05	2013	61	24.275	0.491	35.367	40.286	22.286	1.571	7	0	0	0	0	0	0	1
2013-10-06	2013	48	24.854	0.379	22.217	26.571	12.167	1.529	1	1	0	0	0	0	0	0
2013-10-07	2013	63	26.754	0.936	13.65	39.286	20.333	2.671	2	0	1	0	0	0	0	0
2013-10-08	2013	58	27.933	0.786	30.217	58	35.833	5.157	3	0	0	1	0	0	0	0
2013-10-09	2013	55	25.513	0.641	19.867	31	18	2.329	4	0	0	0	1	0	0	0
2013-10-10	2013	75	26.796	0.39	23.167	33.286	20.286	2.714	5	0	0	0	0	1	0	0
2013-10-11	2013	66	26.425	0.457	25.55	33.286	20.857	2.129	6	0	0	0	0	0	1	0
2013-10-12	2013	45	25.271	0.404	51.683	66.857	33.571	2.957	7	0	0	0	0	0	0	1
2013-10-13	2013	65	26.067	0.3	37.65	45.286	19.714	1.843	1	1	0	0	0	0	0	0
2013-10-14	2013	41	26.642	0.509	28.45	47.143	23.429	2.386	2	0	1	0	0	0	0	0
2013-10-15	2013	55	25.213	0.487	35.267	51.714	25.143	2.029	3	0	0	1	0	0	0	0
2013-10-16	2013	50	22.192	0.454	36.133	53.286	26	1.871	4	0	0	0	1	0	0	0
2013-10-17	2013	43	22.596	0.497	28.467	35.286	17.571	2.1	5	0	0	0	0	1	0	0
2013-10-18	2013	63	23.579	0.501	26.583	33.429	17.429	2.286	6	0	0	0	0	0	1	0
2013-10-19	2013	68	24.146	0.46	25.417	30.571	18.714	2.214	7	0	0	0	0	0	0	1
2013-10-20	2013	49	24.45	0.35	37.283	39.143	20.714	1.643	1	1	0	0	0	0	0	0
2013-10-21	2013	54	23.129	0.557	44.483	55.286	34.714	2.171	2	0	1	0	0	0	0	0
2013-10-22	2013	70	22.433	0.754	45.433	68.286	41.714	2.5	3	0	0	1	0	0	0	0
2013-10-23	2013	47	22.421	0.683	39.25	55.429	34.714	1.843	4	0	0	0	1	0	0	0
2013-10-24	2013	43	21.225	0.587	46.283	66.143	39.714	2	5	0	0	0	0	1	0	0
2013-10-25	2013	60	20.833	0.56	44.45	84.714	41	2.943	6	0	0	0	0	0	1	0
2013-10-26	2013	49	20.613	0.567	47.65	75.714	43	2.657	7	0	0	0	0	0	0	1
2013-10-27	2013	58	21.479	0.419	37.933	49	28.143	2.014	1	1	0	0	0	0	0	0
2013-10-28	2013	64	22.892	0.517	32.15	38.429	21.857	2.529	2	0	1	0	0	0	0	0
2013-10-29	2013	67	24.154	0.476	32.167	37.143	21	2.214	3	0	0	1	0	0	0	0
2013-10-30	2013	47	24.475	0.443	30.5	31.286	17.857	1.986	4	0	0	0	1	0	0	0
2013-10-31	2013	63	23.112	0.449	34.033	40	26.714	2.386	5	0	0	0	0	1	0	0
2013-11-01	2013	45	24.954	0.476	25.733	24.286	12.571	2.157	6	0	0	0	0	0	1	0
2013-11-02	2013	56	25.592	0.994	8.517	44.143	25.571	4.229	7	0	0	0	0	0	0	1
2013-11-03	2013	59	24.658	0.68	17.667	30.429	18	2.829	1	1	0	0	0	0	0	0
2013-11-04	2013	48	21.917	0.649	39.383	30	18.571	1.757	2	0	1	0	0	0	0	0
2013-11-05	2013	67	21.346	0.61	37.733	43.714	27.429	2.471	3	0	0	1	0	0	0	0
2013-11-06	2013	52	24.196	0.724	28.667	38.571	21.286	2.4	4	0	0	0	1	0	0	0
2013-11-07	2013	61	23.25	0.583	45.067	55.429	32.286	2.5	5	0	0	0	0	1	0	0
2013-11-08	2013	57	26.175	0.527	28.183	42.571	21.857	1.843	6	0	0	0	0	0	1	0
2013-11-09	2013	59	27.633	0.406	16.7	29.857	13.5	1.714	7	0	0	0	0	0	0	1
2013-11-10	2013	49	26.617	0.773	30.383	72	42.333	7.6	1	1	0	0	0	0	0	0
2013-11-11	2013	59	21.396	0.521	33.45	32.333	14.429	2.243	2	0	1	0	0	0	0	0
2013-11-12	2013	63	20.279	0.456	30.25	24.286	12.857	2.014	3	0	0	1	0	0	0	0
2013-11-13	2013	54	20.283	0.461	28.267	24.857	11.143	2.057	4	0	0	0	1	0	0	0
2013-11-14	2013	39	22.779	0.506	26.2	24.429	12.143	2.543	5	0	0	0	0	1	0	0
2013-11-15	2013	54	21.258	0.674	25.183	51.714	32.714	2.571	6	0	0	0	0	0	1	0
2013-11-16	2013	70	20.333	0.776	31.717	71.714	49.429	3.114	7	0	0	0	0	0	0	1
2013-11-17	2013	58	18.925	0.7	39.3	133.86	55.571	5.143	1	1	0	0	0	0	0	0
2013-11-18	2013	81	17.15	0.666	30.117	106.71	39.286	5.271	2	0	1	0	0	0	0	0
2013-11-19	2013	65	17.587	0.639	33.983	77	39	6.514	3	0	0	1	0	0	0	0
2013-11-20	2013	55	19.658	0.597	35.983	66	36.857	4.514	4	0	0	0	1	0	0	0
2013-11-21	2013	58	20.679	0.483	28.15	42.714	23.429	2.5	5	0	0	0	0	1	0	0
2013-11-22	2013	54	20.329	0.539	28.85	36.857	21.286	2.7	6	0	0	0	0	0	1	0
2013-11-23	2013	60	23.796	0.441	35.483	44.571	23.857	1.8	7	0	0	0	0	0	0	1
2013-11-24	2013	53	22.571	0.797	32.967	58.571	38.286	3.814	1	1	0	0	0	0	0	0
2013-11-25	2013	60	17.867	0.676	27.783	81.143	26.286	2.871	2	0	1	0	0	0	0	0
2013-11-26	2013	64	19.713	0.496	28.433	132.86	36.286	2.771	3	0	0	1	0	0	0	0
2013-11-27	2013	47	19.846	0.689	28.8	83.143	31	2.843	4	0	0	0	1	0	0	0
2013-11-28	2013	63	13.929	0.544	24.633	56.571	27.286	4.1	5	0	0	0	0	1	0	0
2013-11-29	2013	62	13.804	0.539	27.467	53.714	26.571	4.443	6	0	0	0	0	0	1	0
2013-11-30	2013	62	17.05	0.549	27.633	46.714	25	3.814	7	0	0	0	0	0	0	1
2013-12-01	2013	71	17.508	0.496	33.283	42.429	25	3.114	1	1	0	0	0	0	0	0
2013-12-02	2013	78	17.417	0.667	41.067	72.143	43.429	6.114	2	0	1	0	0	0	0	0
2013-12-03	2013	63	18.021	0.75	40.85	71.857	46.143	5.586	3	0	0	1	0	0	0	0
2013-12-04	2013	53	17.663	0.731	28.983	49.429	32.143	3.033	4	0	0	0	1	0	0	0
2013-12-05	2013	53	19.079	0.647	33.083	50.857	28.286	3.243	5	0	0	0	0	1	0	0
2013-12-06	2013	80	19.088	0.576	35.867	51.286	30.429	2.886	6	0	0	0	0	0	1	0
2013-12-07	2013	65	20.404	0.44	40.983	45.714	25.857	2.586	7	0	0	0	0	0	0	1
2013-12-08	2013	63	22.175	0.383	35.867	24.714	14	1.571	1	1	0	0	0	0	0	0
2013-12-09	2013	64	20.612	0.777	30.367	66	43.429	4.143	2	0	1	0	0	0	0	0
2013-12-10	2013	71	16.008	0.824	27.15	115.86	72	5.814	3	0	0	1	0	0	0	0
2013-12-11	2013	57	16.354	0.573	28.683	66.429	37.429	4.6	4	0	0	0	1	0	0	0
2013-12-12	2013	71	17.071	0.917	19.933	59.143	35.714	4.543	5	0	0	0	0	1	0	0
2013-12-13	2013	60	18.038	1.159	15.8	58.857	35.143	6.6	6	0	0	0	0	0	1	0
2013-12-14	2013	73	19.196	0.567	30.75	46.286	26.333	2.629	7	0	0	0	0	0	0	1
2013-12-15	2013	54	19.375	0.389	31.35	21.714	12.857	1.429	1	1	0	0	0	0	0	0
2013-12-16	2013	54	20.312	0.54	28.933	22.667	10.714	1.757	2	0	1	0	0	0	0	0
2013-12-17	2013	50	16.504	0.696	17.867	21.857	11.286	2.071	3	0	0	1	0	0	0	0
2013-12-18	2013	80	14.512	0.693	15.967	30.143	16.143	2.214	4	0	0	0	1	0	0	0
2013-12-19	2013	49	13.046	0.766	22.433	56.714	38.714	3.943	5	0	0	0	0	1	0	0
2013-12-20	2013	57	13.154	0.626	27.017	52.571	32.429	3.7	6	0	0	0	0	0	1	0
2013-12-21	2013	66	12.408	0.819	21.417	61.714	44.286	4.786	7	0	0	0	0	0	0	1
2013-12-22	2013	60	14.179	0.37	25.217	36.571	21	2	1	1	0	0	0	0	0	0
2013-12-23	2013	71	15.221	0.553	26.117	25	13.714	2.114	2	0	1	0	0	0	0	0
2013-12-24	2013	76	14.271	0.574	30.75	32.286	22	2.471	3	0	0	1	0	0	0	0
2013-12-25	2013	50	15.721	0.821	25.15	32.857	21.571	2.529	4	0	0	0	1	0	0	0
2013-12-26	2013	71	14.196	0.953	21.983	62	41.286	5.043	5	0	0	0	0	1	0	0
2013-12-27	2013	73	11.121	0.876	20.9	127.71	87.143	8.843	6	0	0	0	0	0	1	0
2013-12-28	2013	61	12.808	0.569	20.483	45.714	26.857	3.043	7	0	0	0	0	0	0	1
2013-12-29	2013	54	11.671	0.62	19.1	58.429	35.714	4.233	1	1	0	0	0	0	0	0
2013-12-30	2013	72	14.625	0.843	20.083	61.143	38.429	4.729	2	0	1	0	0	0	0	0
2013-12-31	2013	85	16.942	0.847	28.75	61.429	36.857	4.4	3	0	0	1	0	0	0	0
2014-01-01	2014	58	17.6	0.723	36.367	53	25.429	3.7	4	0	0	0	1	0	0	0
2014-01-02	2014	82	20.167	1.233	27.033	64.571	31.571	4.314	5	0	0	0	0	1	0	0
2014-01-03	2014	67	19.863	1.027	20.167	76.143	39.857	6.429	6	0	0	0	0	0	1	0
2014-01-04	2014	66	17.746	0.879	38.167	142	73	10.4	7	0	0	0	0	0	0	1
2014-01-05	2014	62	15.7	0.701	41.517	118.29	61.714	9.4	1	1	0	0	0	0	0	0
2014-01-06	2014	67	17.888	0.543	30.65	52.571	19.714	3.28	2	0	1	0	0	0	0	0
2014-01-07	2014	64	19.608	1.169	25.383	66.429	29.571	4.35	3	0	0	1	0	0	0	0
2014-01-08	2014	57	17.008	0.953	23.083	62	31.857	4.914	4	0	0	0	1	0	0	0
2014-01-09	2014	80	13.096	0.62	26.867	33.571	15	2.214	5	0	0	0	0	1	0	0
2014-01-10	2014	63	14.858	0.501	28.783	39.143	14	2.2	6	0	0	0	0	0	1	0
2014-01-11	2014	69	19.275	0.554	27.95	28.143	9.143	1.829	7	0	0	0	0	0	0	1
2014-01-12	2014	65	17.096	0.64	20.8	39.429	15.571	2.533	1	1	0	0	0	0	0	0
2014-01-13	2014	64	15.467	0.691	28.333	44.714	20.857	2.186	2	0	1	0	0	0	0	0
2014-01-14	2014	68	13.967	0.55	30.4	33	12.571	2.214	3	0	0	1	0	0	0	0
2014-01-15	2014	63	14.575	0.421	32.583	43.714	16.429	1.814	4	0	0	0	1	0	0	0
2014-01-16	2014	64	15.271	0.604	23.883	44.714	15.571	2.5	5	0	0	0	0	1	0	0
2014-01-17	2014	66	16.308	0.506	27.25	36	13.714	2.114	6	0	0	0	0	0	1	0
2014-01-18	2014	68	14.308	0.656	42.317	93.714	52	5.857	7	0	0	0	0	0	0	1
2014-01-19	2014	76	16.446	0.52	35.433	59.857	27.857	2.386	1	1	0	0	0	0	0	0
2014-01-20	2014	78	15.7	0.736	28.8	60.286	29	3.7	2	0	1	0	0	0	0	0
2014-01-21	2014	69	12.904	0.566	34.583	130.86	44.857	6.414	3	0	0	1	0	0	0	0
2014-01-22	2014	71	12.504	0.443	29.667	49.571	15.143	2.486	4	0	0	0	1	0	0	0
2014-01-23	2014	76	15.663	0.476	25.617	29.429	8.143	2.143	5	0	0	0	0	1	0	0
2014-01-24	2014	67	16.383	0.889	24.133	49.571	19.429	4.6	6	0	0	0	0	0	1	0
2014-01-25	2014	81	17.85	0.916	21.85	45.143	19	3.333	7	0	0	0	0	0	0	1
2014-01-26	2014	59	16.354	0.539	39.867	94.333	45.667	2.814	1	1	0	0	0	0	0	0
2014-01-27	2014	76	17.429	0.437	32.183	42.714	10.857	2.229	2	0	1	0	0	0	0	0
2014-01-28	2014	73	19.125	0.524	28.033	34.429	9.571	2.871	3	0	0	1	0	0	0	0
2014-01-29	2014	70	20.083	0.689	27.4	42	14.143	3.214	4	0	0	0	1	0	0	0
2014-01-30	2014	73	18.996	0.817	34.867	64.143	41	4.371	5	0	0	0	0	1	0	0
2014-01-31	2014	61	20.921	0.483	36.167	52.714	29.429	2.167	6	0	0	0	0	0	1	0
2014-02-01	2014	86	20.621	0.597	32.717	44.286	25.143	2.367	7	0	0	0	0	0	0	1
2014-02-02	2014	66	21.192	0.633	20.5	34.286	17.286	3.771	1	1	0	0	0	0	0	0
2014-02-03	2014	88	21.4	0.554	29.95	49.286	25.714	2.914	2	0	1	0	0	0	0	0
2014-02-04	2014	70	15.313	0.459	40.25	32.857	15.429	1.7	3	0	0	1	0	0	0	0
2014-02-05	2014	67	17.067	0.634	27.117	22	6	2.114	4	0	0	0	1	0	0	0
2014-02-06	2014	57	18.642	1.031	14.8	43.857	18.571	2.8	5	0	0	0	0	1	0	0
2014-02-07	2014	66	17.213	0.633	17.233	28.286	10.143	1.314	6	0	0	0	0	0	1	0
2014-02-08	2014	69	14.288	0.48	21.65	20.857	6.571	1.371	7	0	0	0	0	0	0	1
2014-02-09	2014	52	13.096	0.49	28.533	17	5	1.329	1	1	0	0	0	0	0	0
2014-02-10	2014	81	9.9583	0.534	26.733	19.857	6.571	1.4	2	0	1	0	0	0	0	0
2014-02-11	2014	72	8.7375	0.724	19.533	34.571	16.429	2.043	3	0	0	1	0	0	0	0
2014-02-12	2014	65	11.55	1.341	10.25	29.286	14	3.071	4	0	0	0	1	0	0	0
2014-02-13	2014	74	13.729	1.119	17.283	23.857	8.286	2.457	5	0	0	0	0	1	0	0
2014-02-14	2014	70	12.113	0.736	22.367	29.714	12.714	1.786	6	0	0	0	0	0	1	0
2014-02-15	2014	68	13.946	0.56	29.567	39.143	13	1.9	7	0	0	0	0	0	0	1
2014-02-16	2014	94	17.521	0.607	24.767	30.286	10.429	2.157	1	1	0	0	0	0	0	0
2014-02-17	2014	84	20.025	1.21	21.7	61.143	27.571	4.1	2	0	1	0	0	0	0	0
2014-02-18	2014	74	17.463	0.847	17.167	45.571	19.286	2.657	3	0	0	1	0	0	0	0
2014-02-19	2014	71	12.238	0.627	19.75	20.143	7.286	1.543	4	0	0	0	1	0	0	0
2014-02-20	2014	60	12.45	0.499	37.333	58	27.286	2.514	5	0	0	0	0	1	0	0
2014-02-21	2014	70	14.829	0.516	34.917	48.143	20.714	2.729	6	0	0	0	0	0	1	0
2014-02-22	2014	72	17.454	0.45	30.817	27.714	7.714	2.2	7	0	0	0	0	0	0	1
2014-02-23	2014	75	19.333	0.377	33.55	28.429	9.286	2.557	1	1	0	0	0	0	0	0
2014-02-24	2014	92	20.579	0.664	31.65	60.714	24.429	2.943	2	0	1	0	0	0	0	0
2014-02-25	2014	73	20.242	1.137	22.017	91.857	42	5.386	3	0	0	1	0	0	0	0
2014-02-26	2014	72	20.442	1.059	15.783	69.143	33.286	5.714	4	0	0	0	1	0	0	0
2014-02-27	2014	53	19.2	0.543	33.617	37.571	14.5	2.443	5	0	0	0	0	1	0	0
2014-02-28	2014	69	21.604	0.614	33.083	33.714	11.286	2.686	6	0	0	0	0	0	1	0
2014-03-01	2014	67	20.5	0.869	18.75	68.429	34.429	4.786	7	0	0	0	0	0	0	1
2014-03-02	2014	70	15.304	0.459	33.667	25.571	10.714	1.443	1	1	0	0	0	0	0	0
2014-03-03	2014	67	15.329	0.561	33.267	32.667	10	2.157	2	0	1	0	0	0	0	0
2014-03-04	2014	70	16.025	0.69	20.867	38	16	2.4	3	0	0	1	0	0	0	0
2014-03-05	2014	64	14.55	0.549	31.817	30.714	11.143	1.929	4	0	0	0	1	0	0	0
2014-03-06	2014	62	13.717	0.557	30.433	30.286	12.143	1.914	5	0	0	0	0	1	0	0
2014-03-07	2014	69	14.846	0.611	28.633	20.714	5.714	2.343	6	0	0	0	0	0	1	0
2014-03-08	2014	69	15.029	0.786	22.033	25.571	8.857	2.1	7	0	0	0	0	0	0	1
2014-03-09	2014	69	13.358	0.509	33.767	31	12	1.7	1	1	0	0	0	0	0	0
2014-03-10	2014	84	15.425	0.54	44.4	68.286	32.286	2.771	2	0	1	0	0	0	0	0
2014-03-11	2014	61	18.767	0.741	35.133	49	22.571	1.886	3	0	0	1	0	0	0	0
2014-03-12	2014	75	18.042	1.111	12.2	84.857	43.286	4.657	4	0	0	0	1	0	0	0
2014-03-13	2014	68	15.842	0.929	27.817	62	32.857	3.271	5	0	0	0	0	1	0	0
2014-03-14	2014	76	14.771	0.579	44.117	82.429	37.571	4.471	6	0	0	0	0	0	1	0
2014-03-15	2014	59	17.833	0.539	48.05	54.286	21.429	2.871	7	0	0	0	0	0	0	1
2014-03-16	2014	73	18.825	0.956	24.633	69.286	35.857	3.814	1	1	0	0	0	0	0	0
2014-03-17	2014	64	20.775	1.299	25.05	81.286	43.286	4.729	2	0	1	0	0	0	0	0
2014-03-18	2014	65	22.679	1.149	24.45	67.143	35.714	4.329	3	0	0	1	0	0	0	0
2014-03-19	2014	63	24.363	1.107	25.733	74.429	37.714	4.2	4	0	0	0	1	0	0	0
2014-03-20	2014	76	18.013	0.716	30.417	59.429	28.857	2.443	5	0	0	0	0	1	0	0
2014-03-21	2014	61	14.05	0.437	41.383	59	17.714	1.729	6	0	0	0	0	0	1	0
2014-03-22	2014	63	16.563	0.361	39.283	41.714	12.286	1.5	7	0	0	0	0	0	0	1
2014-03-23	2014	65	19.821	0.337	37.4	34.857	10.286	1.543	1	1	0	0	0	0	0	0
2014-03-24	2014	69	21.408	0.533	34.05	35.429	13.571	1.657	2	0	1	0	0	0	0	0
2014-03-25	2014	67	22.938	0.897	35.967	62.714	31.571	4.043	3	0	0	1	0	0	0	0
2014-03-26	2014	71	25.104	0.85	27.75	53	26.143	4.857	4	0	0	0	1	0	0	0
2014-03-27	2014	80	24.879	0.681	23.383	42.143	20.286	4.514	5	0	0	0	0	1	0	0
2014-03-28	2014	78	26.179	0.751	25.083	49.143	20.143	3.171	6	0	0	0	0	0	1	0
2014-03-29	2014	45	25.933	0.803	20.3	56	24.143	4.086	7	0	0	0	0	0	0	1
2014-03-30	2014	63	22.771	0.561	50.933	89.571	38.714	3.986	1	1	0	0	0	0	0	0
2014-03-31	2014	62	22.025	0.747	42.717	74.857	32.143	3.071	2	0	1	0	0	0	0	0
2014-04-01	2014	44	17.971	0.671	40.8	30.857	11.286	1.443	3	0	0	1	0	0	0	0
2014-04-02	2014	61	19.046	0.664	28.2	42.143	19.143	2.157	4	0	0	0	1	0	0	0
2014-04-03	2014	60	18.992	0.886	19.85	50.143	23.857	3.171	5	0	0	0	0	1	0	0
2014-04-04	2014	63	18.563	0.446	53.1	64.714	27.286	2.843	6	0	0	0	0	0	1	0
2014-04-05	2014	70	21.871	0.523	54.433	64.429	28.143	3.314	7	0	0	0	0	0	0	1
2014-04-06	2014	67	20.363	0.397	57.833	66.143	26.714	2.629	1	1	0	0	0	0	0	0
2014-04-07	2014	80	19.504	0.963	34.717	44.571	22.143	2	2	0	1	0	0	0	0	0
2014-04-08	2014	76	22.1	0.904	26.383	54.286	29.286	3.786	3	0	0	1	0	0	0	0
2014-04-09	2014	74	21.792	0.733	26.933	41.857	20.143	2.157	4	0	0	0	1	0	0	0
2014-04-10	2014	75	22.925	0.476	46.533	37.571	15.286	3.014	5	0	0	0	0	1	0	0
2014-04-11	2014	61	25.163	0.773	53.36	46.857	19.714	2.833	6	0	0	0	0	0	1	0
2014-04-12	2014	53	25.721	0.759	41.833	57.857	31.714	4.814	7	0	0	0	0	0	0	1
2014-04-13	2014	50	25.142	0.577	35.667	48.714	23.714	2.814	1	1	0	0	0	0	0	0
2014-04-14	2014	57	19.925	0.449	52.9	41.857	17.286	1.357	2	0	1	0	0	0	0	0
2014-04-15	2014	62	22.658	0.464	49.083	51.143	19.286	1.857	3	0	0	1	0	0	0	0
2014-04-16	2014	53	24.925	0.769	42.667	65.571	29.286	3.486	4	0	0	0	1	0	0	0
2014-04-17	2014	75	25.488	0.817	34.633	51.714	24.714	4.043	5	0	0	0	0	1	0	0
2014-04-18	2014	77	26	0.764	31.75	51.571	22.714	3.343	6	0	0	0	0	0	1	0
2014-04-19	2014	62	26.163	0.694	29.833	69.714	35.143	3.914	7	0	0	0	0	0	0	1
2014-04-20	2014	69	22.925	0.574	25.883	39.714	18	2.357	1	1	0	0	0	0	0	0
2014-04-21	2014	59	22.738	0.599	36.85	37.714	16.714	3.957	2	0	1	0	0	0	0	0
2014-04-22	2014	63	21.767	0.767	25.883	40.429	15.429	2.443	3	0	0	1	0	0	0	0
2014-04-23	2014	55	20.446	0.519	47.533	53.857	22.286	2.314	4	0	0	0	1	0	0	0
2014-04-24	2014	93	21.967	0.79	36.55	33.429	15.857	1.8	5	0	0	0	0	1	0	0
2014-04-25	2014	59	23.463	0.933	16.783	41.143	20.571	3.357	6	0	0	0	0	0	1	0
2014-04-26	2014	60	24.85	0.719	24.283	29.286	10.571	2.171	7	0	0	0	0	0	0	1
2014-04-27	2014	52	25.121	0.691	31.85	39.429	18	3.486	1	1	0	0	0	0	0	0
2014-04-28	2014	66	22.554	0.68	47.767	49.714	26	2.971	2	0	1	0	0	0	0	0
2014-04-29	2014	59	21.775	0.504	50.717	61	31.571	3.229	3	0	0	1	0	0	0	0
2014-04-30	2014	44	21.567	0.576	39.033	47.571	21.286	2.114	4	0	0	0	1	0	0	0
2014-05-01	2014	60	20.729	0.84	24.95	38.143	18.143	1.871	5	0	0	0	0	1	0	0
2014-05-02	2014	50	23.908	0.644	34.017	35.857	16	2.529	6	0	0	0	0	0	1	0
2014-05-03	2014	66	23.15	0.447	56.833	40.571	19.429	1.671	7	0	0	0	0	0	0	1
2014-05-04	2014	61	24.392	0.707	40.6	52.571	26.571	1.886	1	1	0	0	0	0	0	0
2014-05-05	2014	65	19.2	0.526	50.617	37.143	14.429	1.671	2	0	1	0	0	0	0	0
2014-05-06	2014	70	18.025	0.613	40.65	30.857	12.143	2.086	3	0	0	1	0	0	0	0
2014-05-07	2014	61	21.492	0.959	23.217	34.571	14.143	2.914	4	0	0	0	1	0	0	0
2014-05-08	2014	60	23.588	0.796	26.317	38.857	18	4.471	5	0	0	0	0	1	0	0
2014-05-09	2014	64	23.8	0.904	24.567	30.143	14	2.657	6	0	0	0	0	0	1	0
2014-05-10	2014	66	25	0.866	31.467	42.429	20.857	3.671	7	0	0	0	0	0	0	1
2014-05-11	2014	62	27.038	0.716	37.617	38.429	19.714	3.314	1	1	0	0	0	0	0	0
2014-05-12	2014	59	27.221	0.806	19.933	36.571	16.143	3	2	0	1	0	0	0	0	0
2014-05-13	2014	63	26.738	0.819	21.083	43.143	20	3.986	3	0	0	1	0	0	0	0
2014-05-14	2014	57	30.167	0.751	15.067	36.429	11.571	2.157	4	0	0	0	1	0	0	0
2014-05-15	2014	58	26.104	0.803	22.9	30.286	12.571	1.971	5	0	0	0	0	1	0	0
2014-05-16	2014	40	24.113	0.951	42.95	68.714	39.429	3.914	6	0	0	0	0	0	1	0
2014-05-17	2014	55	27.592	0.817	21.983	47.714	24.286	2.514	7	0	0	0	0	0	0	1
2014-05-18	2014	53	28.204	0.676	11.667	32.143	13.714	3.071	1	1	0	0	0	0	0	0
2014-05-19	2014	67	26.15	0.924	6.317	31.571	10.857	3.343	2	0	1	0	0	0	0	0
2014-05-20	2014	56	24.7	0.854	14.3	26.429	9.833	2.614	3	0	0	1	0	0	0	0
2014-05-21	2014	42	19.4	0.729	38.617	40.714	21.4	1.743	4	0	0	0	1	0	0	0
2014-05-22	2014	62	23.75	1.154	16.133	34.143	15.2	2.214	5	0	0	0	0	1	0	0
2014-05-23	2014	59	24.833	0.813	19	28.571	10.8	2.743	6	0	0	0	0	0	1	0
2014-05-24	2014	62	27.292	0.61	32.583	25.714	10.857	2.186	7	0	0	0	0	0	0	1
2014-05-25	2014	52	27.921	0.737	21.7	29.714	12.286	2.471	1	1	0	0	0	0	0	0
2014-05-26	2014	52	29.25	0.607	21.183	33.571	13.429	2.714	2	0	1	0	0	0	0	0
2014-05-27	2014	61	27.467	0.773	29.767	42.571	25.286	2.729	3	0	0	1	0	0	0	0
2014-05-28	2014	52	28.225	0.726	40.367	63.667	39.714	3.429	4	0	0	0	1	0	0	0
2014-05-29	2014	48	25.85	1.017	17.817	29.286	14.429	2.129	5	0	0	0	0	1	0	0
2014-05-30	2014	43	26.942	0.863	16.06	36.571	18.143	2.717	6	0	0	0	0	0	1	0
2014-05-31	2014	59	27.754	0.711	25.183	43.143	20.286	2.971	7	0	0	0	0	0	0	1
2014-06-01	2014	59	28.858	0.68	25.817	48.571	24.714	3.671	1	1	0	0	0	0	0	0
2014-06-02	2014	54	30.063	0.663	17.95	36.571	15.857	3.014	2	0	1	0	0	0	0	0
2014-06-03	2014	63	27.467	0.661	18.067	34.714	13.857	2.943	3	0	0	1	0	0	0	0
2014-06-04	2014	48	27.633	0.639	37.983	48.857	23	4.057	4	0	0	0	1	0	0	0
2014-06-05	2014	67	26.725	0.764	29.2	44.286	24.286	2.657	5	0	0	0	0	1	0	0
2014-06-06	2014	47	24.983	0.82	35.56	41.833	22.167	3.917	6	0	0	0	0	0	1	0
2014-06-07	2014	55	25.688	0.77	16.66	34.167	15	3.167	7	0	0	0	0	0	0	1
2014-06-08	2014	49	25.867	0.557	19.76	21.5	7.333	2.667	1	1	0	0	0	0	0	0
2014-06-09	2014	64	26.671	0.66	22.4	23.5	7	2.067	2	0	1	0	0	0	0	0
2014-06-10	2014	58	26.371	0.716	21.25	20.143	6.143	1.829	3	0	0	1	0	0	0	0
2014-06-11	2014	58	25.375	0.62	22.06	22.667	6.333	1.483	4	0	0	0	1	0	0	0
2014-06-12	2014	67	26.05	0.386	28.867	36.714	15.286	1.914	5	0	0	0	0	1	0	0
2014-06-13	2014	61	27.108	0.491	44.267	59.286	31	2.214	6	0	0	0	0	0	1	0
2014-06-14	2014	42	28.625	0.587	41.6	42.857	21	3.329	7	0	0	0	0	0	0	1
2014-06-15	2014	62	27.95	0.687	16.867	40	19.857	2.857	1	1	0	0	0	0	0	0
2014-06-16	2014	58	28.317	0.76	19.2	33	14.571	2.929	2	0	1	0	0	0	0	0
2014-06-17	2014	53	30.575	0.72	19.95	35.571	11.714	2.343	3	0	0	1	0	0	0	0
2014-06-18	2014	55	30.283	0.594	21.117	32.714	13.714	2.729	4	0	0	0	1	0	0	0
2014-06-19	2014	61	28.979	0.664	15.683	37.286	14.286	3.2	5	0	0	0	0	1	0	0
2014-06-20	2014	57	28.275	0.821	16.933	41.714	20	3.714	6	0	0	0	0	0	1	0
2014-06-21	2014	68	28.854	0.701	25.667	42.571	19.286	3.171	7	0	0	0	0	0	0	1
2014-06-22	2014	58	28.221	0.643	18.95	39.143	16.286	3.2	1	1	0	0	0	0	0	0
2014-06-23	2014	69	27.904	0.717	16.333	32.857	11.429	2.171	2	0	1	0	0	0	0	0
2014-06-24	2014	61	27.879	0.663	15.783	32.143	9.429	2.457	3	0	0	1	0	0	0	0
2014-06-25	2014	53	28.125	0.816	14.283	36.286	14.429	3	4	0	0	0	1	0	0	0
2014-06-26	2014	60	30.267	0.781	18.517	41	15.429	3.386	5	0	0	0	0	1	0	0
2014-06-27	2014	59	30.608	0.683	23.633	45.571	20.143	3.971	6	0	0	0	0	0	1	0
2014-06-28	2014	55	29.938	0.659	32.117	57.857	28.571	5.486	7	0	0	0	0	0	0	1
2014-06-29	2014	56	29.142	0.521	22.767	42.571	19.857	3.843	1	1	0	0	0	0	0	0
2014-06-30	2014	67	28.221	0.77	24.46	30.167	12.5	2.8	2	0	1	0	0	0	0	0
2014-07-01	2014	59	28.571	0.774	22.75	35.714	14.286	2.7	3	0	0	1	0	0	0	0
2014-07-02	2014	61	30.325	0.737	24.233	40.286	14.571	3.1	4	0	0	0	1	0	0	0
2014-07-03	2014	72	31.388	0.603	29.533	45	19.571	3.957	5	0	0	0	0	1	0	0
2014-07-04	2014	66	30.613	0.593	29.3	41.714	20.571	3.7	6	0	0	0	0	0	1	0
2014-07-05	2014	53	31.075	0.561	31.567	40.429	19.286	3.157	7	0	0	0	0	0	0	1
2014-07-06	2014	65	32.417	0.556	31.85	39.143	19.857	4.329	1	1	0	0	0	0	0	0
2014-07-07	2014	85	31.221	0.369	12.2	28.429	10.286	3.629	2	0	1	0	0	0	0	0
2014-07-08	2014	56	28.942	0.626	19.18	35.571	11.286	2.229	3	0	0	1	0	0	0	0
2014-07-09	2014	62	32.429	0.834	35.26	50.143	23	3.617	4	0	0	0	1	0	0	0
2014-07-10	2014	64	31.337	0.787	23.1	45.286	21.857	3.283	5	0	0	0	0	1	0	0
2014-07-11	2014	63	30.333	0.707	19.22	37.714	15.857	3.3	6	0	0	0	0	0	1	0
2014-07-12	2014	67	31.029	0.659	25.7	37.857	16.429	3.357	7	0	0	0	0	0	0	1
2014-07-13	2014	44	32.425	0.554	24.66	36.571	15.286	3.5	1	1	0	0	0	0	0	0
2014-07-14	2014	52	30.338	0.773	23.84	39.429	18.714	3.471	2	0	1	0	0	0	0	0
2014-07-15	2014	55	30.15	0.65	27.02	40.286	18.714	2.6	3	0	0	1	0	0	0	0
2014-07-16	2014	48	30.658	0.453	13.12	27.429	9.429	1.743	4	0	0	0	1	0	0	0
2014-07-17	2014	61	31.517	0.407	10.8	23.429	8	1.843	5	0	0	0	0	1	0	0
2014-07-18	2014	72	31.396	0.45	17.58	24.286	10.286	1.857	6	0	0	0	0	0	1	0
2014-07-19	2014	69	30.983	0.373	13.02	21	7	2.029	7	0	0	0	0	0	0	1
2014-07-20	2014	67	31.358	0.249	13.44	17.571	5.571	1.786	1	1	0	0	0	0	0	0
2014-07-21	2014	59	31.433	0.32	11.92	20.143	6	1.7	2	0	1	0	0	0	0	0
2014-07-22	2014	64	29.158	0.29	12.72	22	5.143	2.014	3	0	0	1	0	0	0	0
2014-07-23	2014	59	27.225	0.429	16.92	19.286	6.143	1.8	4	0	0	0	1	0	0	0
2014-07-24	2014	48	29.771	0.741	23.8	37	13.143	3.629	5	0	0	0	0	1	0	0
2014-07-25	2014	51	28.671	0.72	24.4	38.286	15.429	2.929	6	0	0	0	0	0	1	0
2014-07-26	2014	53	29.208	0.524	21.68	30	10.857	2.35	7	0	0	0	0	0	0	1
2014-07-27	2014	43	30.6	0.39	20.1	30.857	12.143	2.457	1	1	0	0	0	0	0	0
2014-07-28	2014	58	30.621	0.377	13.04	24.143	8.143	2.014	2	0	1	0	0	0	0	0
2014-07-29	2014	51	30.588	0.343	11.66	24.143	8.714	3.043	3	0	0	1	0	0	0	0
2014-07-30	2014	58	30.617	0.391	10.583	24.286	8.143	2.286	4	0	0	0	1	0	0	0
2014-07-31	2014	61	30.063	0.54	15.983	28.857	9.714	2.414	5	0	0	0	0	1	0	0
2014-08-01	2014	61	32.396	0.721	38.8	53.429	27	3.614	6	0	0	0	0	0	1	0
2014-08-02	2014	66	31.238	0.641	39.267	45.714	23.571	2.629	7	0	0	0	0	0	0	1
2014-08-03	2014	66	29.996	0.614	33.883	45.286	22	2.186	1	1	0	0	0	0	0	0
2014-08-04	2014	86	29.892	0.781	25.633	50.714	22.857	3.429	2	0	1	0	0	0	0	0
2014-08-05	2014	61	29.717	0.714	14.617	38.571	13.286	3.686	3	0	0	1	0	0	0	0
2014-08-06	2014	57	29.875	0.541	21.65	33	14.286	3.486	4	0	0	0	1	0	0	0
2014-08-07	2014	64	30.763	0.607	22.683	38.714	17.429	4.129	5	0	0	0	0	1	0	0
2014-08-08	2014	42	31.583	0.56	22.933	34.667	14.833	4.067	6	0	0	0	0	0	1	0
2014-08-09	2014	67	30.746	0.537	29.117	33.333	14.167	3.3	7	0	0	0	0	0	0	1
2014-08-10	2014	56	30.758	0.567	26.067	35.667	16.167	3.233	1	1	0	0	0	0	0	0
2014-08-11	2014	62	29.654	0.721	23.8	34	12.5	3.386	2	0	1	0	0	0	0	0
2014-08-12	2014	71	29.4	0.629	22.8	30.167	10.833	3.543	3	0	0	1	0	0	0	0
2014-08-13	2014	52	28.275	0.684	19.433	26	8.857	2.6	4	0	0	0	1	0	0	0
2014-08-14	2014	55	30.663	0.759	22.183	34.286	11	2.314	5	0	0	0	0	1	0	0
2014-08-15	2014	66	31.083	0.539	19.883	39	13.714	3.143	6	0	0	0	0	0	1	0
2014-08-16	2014	65	30.125	0.583	33.317	43	17.857	3.7	7	0	0	0	0	0	0	1
2014-08-17	2014	61	30.279	0.486	18.283	36.857	15.286	2.114	1	1	0	0	0	0	0	0
2014-08-18	2014	58	28.717	0.656	16.6	36	14.143	3.157	2	0	1	0	0	0	0	0
2014-08-19	2014	51	27.417	0.759	17.967	30.571	11	2.857	3	0	0	1	0	0	0	0
2014-08-20	2014	45	28.275	0.7	19.633	35.143	13.571	3.357	4	0	0	0	1	0	0	0
2014-08-21	2014	49	29.833	0.617	24.317	34.429	12.857	2.729	5	0	0	0	0	1	0	0
2014-08-22	2014	66	30.221	0.623	26.7	36.571	14.571	4.243	6	0	0	0	0	0	1	0
2014-08-23	2014	55	29.838	0.62	32.433	42.143	19.714	4.729	7	0	0	0	0	0	0	1
2014-08-24	2014	51	30.088	0.54	33.067	36.286	17.286	4.414	1	1	0	0	0	0	0	0
2014-08-25	2014	56	30.483	0.646	35.417	43.857	23.429	3.771	2	0	1	0	0	0	0	0
2014-08-26	2014	58	30.725	0.436	11.15	25.286	8.143	2.029	3	0	0	1	0	0	0	0
2014-08-27	2014	54	31.142	0.707	36.9	39.429	21	3.214	4	0	0	0	1	0	0	0
2014-08-28	2014	67	30.767	0.59	36.9	42.429	21.286	3.586	5	0	0	0	0	1	0	0
2014-08-29	2014	55	31.588	0.476	14.233	25.429	9.429	2	6	0	0	0	0	0	1	0
2014-08-30	2014	52	30.125	0.537	28.017	34.571	17.714	3	7	0	0	0	0	0	0	1
2014-08-31	2014	51	29.796	0.579	35.4	39.429	19.429	3.557	1	1	0	0	0	0	0	0
2014-09-01	2014	40	30.788	0.643	33.683	39.857	20.571	4.6	2	0	1	0	0	0	0	0
2014-09-02	2014	52	30.954	0.629	30.85	40.571	19	5.129	3	0	0	1	0	0	0	0
2014-09-03	2014	50	31.488	0.609	30.05	42.571	18.714	3.643	4	0	0	0	1	0	0	0
2014-09-04	2014	61	30.038	0.497	24.917	32.429	14.286	3.586	5	0	0	0	0	1	0	0
2014-09-05	2014	62	31.063	0.357	13.083	23.667	8.714	3.057	6	0	0	0	0	0	1	0
2014-09-06	2014	59	30.921	0.287	12.683	20.333	6.571	2.343	7	0	0	0	0	0	0	1
2014-09-07	2014	52	30.396	0.409	22.767	28	11.714	3.029	1	1	0	0	0	0	0	0
2014-09-08	2014	64	30.254	0.544	22.417	35.833	18	3.214	2	0	1	0	0	0	0	0
2014-09-09	2014	60	29.713	0.776	23.117	36.667	17.143	2.743	3	0	0	1	0	0	0	0
2014-09-10	2014	79	29.371	0.659	31.7	41.714	21.286	3.986	4	0	0	0	1	0	0	0
2014-09-11	2014	65	30.379	0.53	21.917	29.857	13.286	2.243	5	0	0	0	0	1	0	0
2014-09-12	2014	52	30.279	0.713	21.067	38.143	18.429	3.471	6	0	0	0	0	0	1	0
2014-09-13	2014	60	30.617	0.516	24.817	30.286	12.714	5.271	7	0	0	0	0	0	0	1
2014-09-14	2014	62	30.221	0.286	21.467	25.143	12.143	3.443	1	1	0	0	0	0	0	0
2014-09-15	2014	57	31.879	0.339	17.717	26	5.714	1.529	2	0	1	0	0	0	0	0
2014-09-16	2014	74	32.2	0.631	39.183	43.429	17.286	3.414	3	0	0	1	0	0	0	0
2014-09-17	2014	64	30.958	0.55	28.5	42.286	19.714	6.014	4	0	0	0	1	0	0	0
2014-09-18	2014	54	30.863	0.381	17.45	26	9.857	3.357	5	0	0	0	0	1	0	0
2014-09-19	2014	43	30.996	0.377	22.75	28.714	11.714	2.271	6	0	0	0	0	0	1	0
2014-09-20	2014	55	31.35	0.303	20.933	23.429	6.571	1.75	7	0	0	0	0	0	0	1
2014-09-21	2014	59	29.004	0.257	25.4	19.857	4.714	1.214	1	1	0	0	0	0	0	0
2014-09-22	2014	56	27.179	0.64	25.783	28	9.143	2.857	2	0	1	0	0	0	0	0
2014-09-23	2014	49	27.967	0.937	29.983	49.143	26	3.843	3	0	0	1	0	0	0	0
2014-09-24	2014	49	26.825	0.933	19.683	38.143	19	2.414	4	0	0	0	1	0	0	0
2014-09-25	2014	48	27.529	0.58	22.85	31.714	12.857	4.8	5	0	0	0	0	1	0	0
2014-09-26	2014	55	27.625	0.521	34.3	39.714	19.429	4.543	6	0	0	0	0	0	1	0
2014-09-27	2014	52	27.35	0.537	31.267	42	19.571	3.671	7	0	0	0	0	0	0	1
2014-09-28	2014	61	27.25	0.474	34.3	40.429	20.286	4.914	1	1	0	0	0	0	0	0
2014-09-29	2014	48	27.992	0.77	44.917	52.714	28.143	7.557	2	0	1	0	0	0	0	0
2014-09-30	2014	48	27.967	0.574	30.367	42.429	20.857	3.471	3	0	0	1	0	0	0	0
2014-10-01	2014	68	26.417	0.579	35.033	34.857	13	1.8	4	0	0	0	1	0	0	0
2014-10-02	2014	66	26.9	0.571	39.817	38.429	15.857	2.586	5	0	0	0	0	1	0	0
2014-10-03	2014	48	25.708	0.57	48.617	61.857	26.286	2.471	6	0	0	0	0	0	1	0
2014-10-04	2014	68	24.746	0.387	45.383	47	16.286	1.814	7	0	0	0	0	0	0	1
2014-10-05	2014	53	25.429	0.36	50.467	50.714	16.429	1.643	1	1	0	0	0	0	0	0
2014-10-06	2014	70	24.646	0.509	53.617	69.571	31.857	2.657	2	0	1	0	0	0	0	0
2014-10-07	2014	46	23.783	0.461	43.4	43.286	16.143	2.143	3	0	0	1	0	0	0	0
2014-10-08	2014	75	24.496	0.393	35.633	41.429	14.857	2.629	4	0	0	0	1	0	0	0
2014-10-09	2014	59	24.471	0.463	31.25	36.429	12.857	1.743	5	0	0	0	0	1	0	0
2014-10-10	2014	52	25.367	0.261	31	34	10.429	1.671	6	0	0	0	0	0	1	0
2014-10-11	2014	49	24.025	0.413	34.65	40.714	15.857	1.743	7	0	0	0	0	0	0	1
2014-10-12	2014	53	23.925	0.661	31.967	51.429	21.286	2.7	1	1	0	0	0	0	0	0
2014-10-13	2014	51	22.375	0.734	37.183	64.571	33.429	2.243	2	0	1	0	0	0	0	0
2014-10-14	2014	62	21.663	0.67	46.65	80	40.571	3.486	3	0	0	1	0	0	0	0
2014-10-15	2014	72	21.792	0.693	58.417	79.714	40.857	4.4	4	0	0	0	1	0	0	0
2014-10-16	2014	58	21.988	0.602	47.96	50	23.167	3.117	5	0	0	0	0	1	0	0
2014-10-17	2014	58	23.429	0.533	40.15	42.429	16.143	2.514	6	0	0	0	0	0	1	0
2014-10-18	2014	59	25.079	0.47	46.733	57.571	26.714	2.1	7	0	0	0	0	0	0	1
2014-10-19	2014	60	25.938	0.41	31.25	37.286	16.286	2.386	1	1	0	0	0	0	0	0
2014-10-20	2014	50	27.596	0.753	24.5	33.714	14.857	2.357	2	0	1	0	0	0	0	0
2014-10-21	2014	53	27.721	0.959	30.3	52.286	27.286	4.2	3	0	0	1	0	0	0	0
2014-10-22	2014	77	23.842	0.684	28.767	39.714	18.571	2.4	4	0	0	0	1	0	0	0
2014-10-23	2014	52	23.358	0.48	36.95	35.571	9.286	2.129	5	0	0	0	0	1	0	0
2014-10-24	2014	59	23.908	0.496	33.283	30.286	10.429	3.386	6	0	0	0	0	0	1	0
2014-10-25	2014	57	24.25	0.429	29.533	24.571	8.143	2.8	7	0	0	0	0	0	0	1
2014-10-26	2014	62	26.121	0.546	27.4	29.571	13.143	3.086	1	1	0	0	0	0	0	0
2014-10-27	2014	64	25.275	0.416	41.517	41.143	19.857	3.057	2	0	1	0	0	0	0	0
2014-10-28	2014	55	23.588	0.429	43.817	47.286	18.857	2.214	3	0	0	1	0	0	0	0
2014-10-29	2014	56	26.033	0.487	39.767	51.714	22.714	2.214	4	0	0	0	1	0	0	0
2014-10-30	2014	60	26.729	0.484	32.683	41.286	15.714	1.929	5	0	0	0	0	1	0	0
2014-10-31	2014	62	26.371	0.609	36.55	39.286	16.286	2.986	6	0	0	0	0	0	1	0
2014-11-01	2014	53	25.663	0.543	23.65	31.429	14.143	3.243	7	0	0	0	0	0	0	1
2014-11-02	2014	59	22.879	0.637	32.65	26.571	12.143	2.243	1	1	0	0	0	0	0	0
2014-11-03	2014	46	20.842	0.523	38.483	60.857	23	2.814	2	0	1	0	0	0	0	0
2014-11-04	2014	61	20.75	0.56	26.6	35.714	9.714	2.057	3	0	0	1	0	0	0	0
2014-11-05	2014	54	21.454	0.603	27.8	33	10.714	3.157	4	0	0	0	1	0	0	0
2014-11-06	2014	58	21.763	0.614	27.7	34.429	14.571	3.029	5	0	0	0	0	1	0	0
2014-11-07	2014	53	22.308	0.551	38.667	43.143	15.857	2.6	6	0	0	0	0	0	1	0
2014-11-08	2014	66	24.612	0.603	35.667	48.5	17.286	2.829	7	0	0	0	0	0	0	1
2014-11-09	2014	60	21.879	0.52	32.117	27.333	9.714	1.414	1	1	0	0	0	0	0	0
2014-11-10	2014	51	21.954	0.546	36.367	38.167	13	2.029	2	0	1	0	0	0	0	0
2014-11-11	2014	47	22.158	0.604	31.183	41.333	17	2.443	3	0	0	1	0	0	0	0
2014-11-12	2014	59	20.333	0.739	30.817	38	19.286	2.357	4	0	0	0	1	0	0	0
2014-11-13	2014	54	17.875	0.711	37.767	62.429	35.286	3.214	5	0	0	0	0	1	0	0
2014-11-14	2014	45	19.004	0.511	32	38.286	12.714	1.929	6	0	0	0	0	0	1	0
2014-11-15	2014	64	20.667	0.51	28.5	32	8.286	1.857	7	0	0	0	0	0	0	1
2014-11-16	2014	62	21.933	0.536	21.85	24.143	7.286	2.271	1	1	0	0	0	0	0	0
2014-11-17	2014	50	19.833	0.607	39.617	24.571	10.571	1.814	2	0	1	0	0	0	0	0
2014-11-18	2014	46	18.513	0.637	34.867	59.571	27.143	2.486	3	0	0	1	0	0	0	0
2014-11-19	2014	60	20.129	0.526	31	36.143	10.429	2.029	4	0	0	0	1	0	0	0
2014-11-20	2014	39	21.621	0.51	30.717	26	8.714	2.814	5	0	0	0	0	1	0	0
2014-11-21	2014	57	23.05	0.72	26.95	27.857	9.429	3.357	6	0	0	0	0	0	1	0
2014-11-22	2014	67	24.125	0.461	25.933	27.571	9.286	3.1	7	0	0	0	0	0	0	1
2014-11-23	2014	59	25.142	0.387	29.483	21.429	6.571	1.614	1	1	0	0	0	0	0	0
2014-11-24	2014	65	24.229	0.896	34.2	55	28.429	3.557	2	0	1	0	0	0	0	0
2014-11-25	2014	43	22.771	0.89	34.967	55.143	29.429	3.3	3	0	0	1	0	0	0	0
2014-11-26	2014	73	22.3	0.633	31.417	37	15.714	2.1	4	0	0	0	1	0	0	0
2014-11-27	2014	67	23.067	0.653	28.983	28.571	9.429	2.843	5	0	0	0	0	1	0	0
2014-11-28	2014	58	24.621	0.837	19.55	38	16.143	4.186	6	0	0	0	0	0	1	0
2014-11-29	2014	54	26.237	0.784	24.117	42.714	18.571	4.671	7	0	0	0	0	0	0	1
2014-11-30	2014	67	25.65	0.781	17.633	46.857	22.571	2.814	1	1	0	0	0	0	0	0
2014-12-01	2014	57	17.713	0.753	24.317	50.286	20.286	2.6	2	0	1	0	0	0	0	0
2014-12-02	2014	61	16.183	0.519	26.717	63.857	21.286	2.443	3	0	0	1	0	0	0	0
2014-12-03	2014	53	21.375	0.769	24.35	37.286	10.571	2.871	4	0	0	0	1	0	0	0
2014-12-04	2014	56	14.846	0.697	18.933	43	19.333	3.357	5	0	0	0	0	1	0	0
2014-12-05	2014	63	14.633	0.561	28.85	68.714	29	4.457	6	0	0	0	0	0	1	0
2014-12-06	2014	70	16.575	0.399	34.45	43.143	15.143	2.686	7	0	0	0	0	0	0	1
2014-12-07	2014	55	20.071	0.444	33.6	41.143	16.286	2.371	1	1	0	0	0	0	0	0
2014-12-08	2014	72	17.238	0.61	32.4	38.286	19.429	2.929	2	0	1	0	0	0	0	0
2014-12-09	2014	61	18.333	0.559	33	44	19	2.771	3	0	0	1	0	0	0	0
2014-12-10	2014	65	20.917	0.879	22.967	34.429	14.143	3.171	4	0	0	0	1	0	0	0
2014-12-11	2014	77	17.504	0.8	17.28	26.714	11.143	1.983	5	0	0	0	0	1	0	0
2014-12-12	2014	65	14.179	0.696	24.517	61.143	24	3.043	6	0	0	0	0	0	1	0
2014-12-13	2014	54	14.3	0.49	31.333	83.571	26.857	4.786	7	0	0	0	0	0	0	1
2014-12-14	2014	55	16.733	0.45	28.983	46.429	15.429	2.971	1	1	0	0	0	0	0	0
2014-12-15	2014	63	18.721	0.956	17.233	42.857	19.429	3.557	2	0	1	0	0	0	0	0
2014-12-16	2014	57	14.875	0.647	27.5	84.857	35.857	5.4	3	0	0	1	0	0	0	0
2014-12-17	2014	57	11.863	0.486	28.617	75.286	20	4.671	4	0	0	0	1	0	0	0
2014-12-18	2014	59	15.375	0.471	26.267	46.143	13.714	2.843	5	0	0	0	0	1	0	0
2014-12-19	2014	73	16.996	0.949	17.383	40	15	3.614	6	0	0	0	0	0	1	0
2014-12-20	2014	68	16.088	0.523	30.5	48	19.143	2.629	7	0	0	0	0	0	0	1
2014-12-21	2014	57	15.258	0.517	34.9	55.714	23.857	3.143	1	1	0	0	0	0	0	0
2014-12-22	2014	64	13.879	0.561	32.383	73	33.714	5.057	2	0	1	0	0	0	0	0
2014-12-23	2014	70	18.367	1.037	23.1	65.143	31.143	4.629	3	0	0	1	0	0	0	0
2014-12-24	2014	70	18.858	0.819	28.5	56.286	29	2.929	4	0	0	0	1	0	0	0
2014-12-25	2014	52	17.017	0.693	33.8	69.429	34.571	3.329	5	0	0	0	0	1	0	0
2014-12-26	2014	66	16.567	0.45	31.867	41.286	16.429	2.243	6	0	0	0	0	0	1	0
2014-12-27	2014	68	16.167	0.466	29.767	29.857	11	2.014	7	0	0	0	0	0	0	1
2014-12-28	2014	59	14.646	0.579	27.3	27.714	13.143	1.843	1	1	0	0	0	0	0	0
2014-12-29	2014	69	14.308	0.796	29.983	66.857	33.857	4.143	2	0	1	0	0	0	0	0
2014-12-30	2014	41	15.733	0.756	35.233	72.286	33	4.229	3	0	0	1	0	0	0	0
2014-12-31	2014	69	16.55	0.834	30.65	58.429	26.571	4.1	4	0	0	0	1	0	0	0
2015-01-01	2015	62	13.729	0.52	34.25	91.714	35.571	4.414	5	0	0	0	0	1	0	0
2015-01-02	2015	68	14.233	0.356	32.9	43.714	14	2.029	6	0	0	0	0	0	1	0
2015-01-03	2015	68	16.517	0.489	29.15	32	9.429	2.086	7	0	0	0	0	0	0	1
2015-01-04	2015	55	17.421	0.851	24.233	49	25.286	3.143	1	1	0	0	0	0	0	0
2015-01-05	2015	61	18.5	1.684	11.767	54.833	28.286	4.443	2	0	1	0	0	0	0	0
2015-01-06	2015	80	19.458	1.079	24.983	51	27.286	2.517	3	0	0	1	0	0	0	0
2015-01-07	2015	69	15.404	0.619	30.633	30	10.143	1.657	4	0	0	0	1	0	0	0
2015-01-08	2015	55	13.538	0.58	28.267	70.143	35.571	3.686	5	0	0	0	0	1	0	0
2015-01-09	2015	70	15.975	0.5	30.183	47.571	19.857	2.471	6	0	0	0	0	0	1	0
2015-01-10	2015	73	16.713	0.453	34.883	41.286	16.571	3.114	7	0	0	0	0	0	0	1
2015-01-11	2015	73	17.404	0.531	46.75	63.714	30.714	3.914	1	1	0	0	0	0	0	0
2015-01-12	2015	78	17.05	0.53	44.183	52.286	23	3.071	2	0	1	0	0	0	0	0
2015-01-13	2015	67	20.296	0.606	37.033	31.714	11.429	1.757	3	0	0	1	0	0	0	0
2015-01-14	2015	69	16.225	0.536	26.583	23.714	6.714	1.9	4	0	0	0	1	0	0	0
2015-01-15	2015	61	16.113	0.539	24.433	36.429	13.714	1.943	5	0	0	0	0	1	0	0
2015-01-16	2015	63	17.517	0.533	31.017	39.143	16.429	2.671	6	0	0	0	0	0	1	0
2015-01-17	2015	78	15.283	0.627	36.133	98.143	58.429	4.071	7	0	0	0	0	0	0	1
2015-01-18	2015	59	16.838	0.443	33.317	42.143	18.429	2.186	1	1	0	0	0	0	0	0
2015-01-19	2015	62	15.967	0.546	42.683	76.286	33.857	3.429	2	0	1	0	0	0	0	0
2015-01-20	2015	82	18.429	0.674	37.483	77.286	32.857	3.086	3	0	0	1	0	0	0	0
2015-01-21	2015	69	17.654	0.814	26.8	62.714	29	2.629	4	0	0	0	1	0	0	0
2015-01-22	2015	73	14.821	0.903	34.483	85.857	44.571	4.571	5	0	0	0	0	1	0	0
2015-01-23	2015	66	15.313	0.79	34.783	69.571	41.286	4.371	6	0	0	0	0	0	1	0
2015-01-24	2015	66	17.408	0.994	28.45	66.571	37.857	3.357	7	0	0	0	0	0	0	1
2015-01-25	2015	51	19.217	0.883	22.5	57.143	30.143	3.971	1	1	0	0	0	0	0	0
2015-01-26	2015	62	18.883	0.791	19.517	48	24.286	3.6	2	0	1	0	0	0	0	0
2015-01-27	2015	60	17.088	0.716	35.2	39	20.143	1.7	3	0	0	1	0	0	0	0
2015-01-28	2015	57	14.983	0.549	29.65	28	10.571	2	4	0	0	0	1	0	0	0
2015-01-29	2015	76	18.217	0.567	25.117	28.571	7.714	3.2	5	0	0	0	0	1	0	0
2015-01-30	2015	58	16.683	0.466	25.017	21.143	4.571	1.257	6	0	0	0	0	0	1	0
2015-01-31	2015	56	14.179	0.61	28.033	28.429	14	2.014	7	0	0	0	0	0	0	1
2015-02-01	2015	68	15.575	0.389	30.767	23.714	7.571	1.829	1	1	0	0	0	0	0	0
2015-02-02	2015	76	17.733	0.479	28.933	23.286	8.143	2.186	2	0	1	0	0	0	0	0
2015-02-03	2015	72	16.879	0.661	22.717	18.714	6.571	2.414	3	0	0	1	0	0	0	0
2015-02-04	2015	60	15.213	0.67	22.6	24.286	9.857	1.929	4	0	0	0	1	0	0	0
2015-02-05	2015	68	12.246	0.769	35.8	91	59.571	4.343	5	0	0	0	0	1	0	0
2015-02-06	2015	60	12.3	0.621	24.4	34	14.571	2.5	6	0	0	0	0	0	1	0
2015-02-07	2015	59	17.075	0.827	25.717	33.286	13.143	2.471	7	0	0	0	0	0	0	1
2015-02-08	2015	67	13.458	0.486	42.15	62.571	33.286	3.386	1	1	0	0	0	0	0	0
2015-02-09	2015	79	11.346	0.484	29.083	33.714	10.286	2.171	2	0	1	0	0	0	0	0
2015-02-10	2015	76	13.788	0.57	26.333	27.143	6.714	2.129	3	0	0	1	0	0	0	0
2015-02-11	2015	80	15.275	0.943	19.75	39.571	18.429	3.471	4	0	0	0	1	0	0	0
2015-02-12	2015	67	15.917	0.894	31.5	87	39.143	4.714	5	0	0	0	0	1	0	0
2015-02-13	2015	69	17.125	0.729	39.75	83.571	31.857	3.571	6	0	0	0	0	0	1	0
2015-02-14	2015	51	20.142	0.603	45.117	72.286	32.286	1.757	7	0	0	0	0	0	0	1
2015-02-15	2015	73	20.154	0.763	37.367	61.143	31.857	3.171	1	1	0	0	0	0	0	0
2015-02-16	2015	78	19.433	0.887	28.65	45	27.143	2.643	2	0	1	0	0	0	0	0
2015-02-17	2015	67	19.346	0.709	48.267	73.571	38	3.557	3	0	0	1	0	0	0	0
2015-02-18	2015	58	17.85	0.484	52.15	101.57	36.429	2.986	4	0	0	0	1	0	0	0
2015-02-19	2015	74	16.667	0.36	50.417	71.286	26.286	2.914	5	0	0	0	0	1	0	0
2015-02-20	2015	65	19.1	0.519	33.783	40.571	18.143	2.157	6	0	0	0	0	0	1	0
2015-02-21	2015	67	20.821	0.729	32.133	52.429	30.429	2.857	7	0	0	0	0	0	0	1
2015-02-22	2015	82	19.742	0.527	27.667	41.857	21	2.6	1	1	0	0	0	0	0	0
2015-02-23	2015	69	19.421	0.76	19.633	44.286	19.286	2.829	2	0	1	0	0	0	0	0
2015-02-24	2015	68	18.425	0.757	22.867	40.857	15.714	2.914	3	0	0	1	0	0	0	0
2015-02-25	2015	57	20.55	1.083	18.1	60.714	25.429	3.386	4	0	0	0	1	0	0	0
2015-02-26	2015	57	19.592	0.991	15.583	41.429	17.857	2.429	5	0	0	0	0	1	0	0
2015-02-27	2015	67	19.675	0.506	30.817	24.714	8.143	2.614	6	0	0	0	0	0	1	0
2015-02-28	2015	60	18.813	0.486	30.983	25.286	8.857	1.843	7	0	0	0	0	0	0	1
2015-03-01	2015	65	14.075	0.427	27.683	21	6.714	1.243	1	1	0	0	0	0	0	0
2015-03-02	2015	82	15.346	0.861	23.85	51.857	26.571	3.257	2	0	1	0	0	0	0	0
2015-03-03	2015	62	19.425	1.069	30.833	67.143	36.714	3.714	3	0	0	1	0	0	0	0
2015-03-04	2015	75	14.417	0.661	33.917	30.429	14.857	2.471	4	0	0	0	1	0	0	0
2015-03-05	2015	56	16.4	0.59	27.3	20	6.286	3.386	5	0	0	0	0	1	0	0
2015-03-06	2015	70	15.942	0.591	27	17.429	4.429	1.557	6	0	0	0	0	0	1	0
2015-03-07	2015	67	16.346	0.481	31.65	20.571	6.286	1.771	7	0	0	0	0	0	0	1
2015-03-08	2015	57	19.292	0.689	29.067	24.857	9.429	3.186	1	1	0	0	0	0	0	0
2015-03-09	2015	65	17.25	0.567	31.517	40.143	17.857	1.629	2	0	1	0	0	0	0	0
2015-03-10	2015	50	13.379	0.471	40.017	59.5	27.714	2.2	3	0	0	1	0	0	0	0
2015-03-11	2015	66	12.75	0.49	30.7	18.167	7.429	2.329	4	0	0	0	1	0	0	0
2015-03-12	2015	78	14.183	0.609	31.167	24.167	8.143	1.943	5	0	0	0	0	1	0	0
2015-03-13	2015	66	19.521	0.917	29.017	34	14.571	3.343	6	0	0	0	0	0	1	0
2015-03-14	2015	70	20.812	0.947	28.483	55	31	3.929	7	0	0	0	0	0	0	1
2015-03-15	2015	70	22.312	0.913	27.283	62.857	36.286	4.271	1	1	0	0	0	0	0	0
2015-03-16	2015	88	23.088	0.86	19.283	66.143	39.857	7.486	2	0	1	0	0	0	0	0
2015-03-17	2015	82	24.346	0.926	25.333	71.286	39.714	3.971	3	0	0	1	0	0	0	0
2015-03-18	2015	64	25.746	0.774	23	58.857	24.571	3.743	4	0	0	0	1	0	0	0
2015-03-19	2015	67	24.758	0.769	24.15	64.857	27.571	7.057	5	0	0	0	0	1	0	0
2015-03-20	2015	63	23.546	0.796	33.2	66	31.714	4.343	6	0	0	0	0	0	1	0
2015-03-21	2015	66	20.225	0.584	36.883	28.333	11.429	1.8	7	0	0	0	0	0	0	1
2015-03-22	2015	63	19.296	0.519	60.183	80.667	35.286	3.4	1	1	0	0	0	0	0	0
2015-03-23	2015	77	17.313	0.561	48.55	64.833	19.143	2.414	2	0	1	0	0	0	0	0
2015-03-24	2015	53	15.983	0.391	45.667	33.429	8.286	2.071	3	0	0	1	0	0	0	0
2015-03-25	2015	54	14.904	0.433	40.05	25.143	6.571	2.043	4	0	0	0	1	0	0	0
2015-03-26	2015	69	18.608	0.776	26.817	24.429	9.286	2.271	5	0	0	0	0	1	0	0
2015-03-27	2015	49	17.8	0.951	21.4	24.667	10	1.957	6	0	0	0	0	0	1	0
2015-03-28	2015	65	18.025	0.616	31.483	30	11	3.229	7	0	0	0	0	0	0	1
2015-03-29	2015	68	21.725	0.557	35.017	33	15.571	4.086	1	1	0	0	0	0	0	0
2015-03-30	2015	68	24.233	0.981	36.233	43.5	23.571	3.371	2	0	1	0	0	0	0	0
2015-03-31	2015	63	25.363	0.931	27.667	50.5	24.143	3.386	3	0	0	1	0	0	0	0
2015-04-01	2015	57	26.442	0.893	27.6	57.857	30	4.157	4	0	0	0	1	0	0	0
2015-04-02	2015	60	26.425	0.853	29.05	50.571	26.286	4.414	5	0	0	0	0	1	0	0
2015-04-03	2015	58	27.375	0.629	33.233	54.143	26	5.186	6	0	0	0	0	0	1	0
2015-04-04	2015	71	27.638	0.581	30.15	49.714	24.714	3.957	7	0	0	0	0	0	0	1
2015-04-05	2015	60	28.158	0.556	34.35	45.286	23.714	4.271	1	1	0	0	0	0	0	0
2015-04-06	2015	82	27.654	0.503	20.483	39.429	16.857	4.071	2	0	1	0	0	0	0	0
2015-04-07	2015	66	19.075	0.469	37.383	19	4.286	1.286	3	0	0	1	0	0	0	0
2015-04-08	2015	67	15.513	0.427	37.317	18.143	4.429	1.429	4	0	0	0	1	0	0	0
2015-04-09	2015	80	17.271	0.563	33.533	22.143	7.571	2.086	5	0	0	0	0	1	0	0
2015-04-10	2015	69	17.142	0.52	35.767	17.143	4.857	1.843	6	0	0	0	0	0	1	0
2015-04-11	2015	61	16.008	0.49	39.5	30.714	12.429	1.671	7	0	0	0	0	0	0	1
2015-04-12	2015	62	17.696	0.786	24.9	31	14.857	1.757	1	1	0	0	0	0	0	0
2015-04-13	2015	61	18.633	0.746	38.65	49.286	22.571	2.571	2	0	1	0	0	0	0	0
2015-04-14	2015	65	19.033	0.709	41.167	64.429	23.429	3.371	3	0	0	1	0	0	0	0
2015-04-15	2015	52	20.796	0.836	45.383	52.857	23.429	3.543	4	0	0	0	1	0	0	0
2015-04-16	2015	66	23.688	0.816	43.95	64.286	30.714	5.071	5	0	0	0	0	1	0	0
2015-04-17	2015	63	23.742	0.903	29	69	34.714	3.029	6	0	0	0	0	0	1	0
2015-04-18	2015	64	25.3	0.87	24.6	65.286	36.286	3.1	7	0	0	0	0	0	0	1
2015-04-19	2015	63	25.683	0.821	14.45	39.143	17.857	3.057	1	1	0	0	0	0	0	0
2015-04-20	2015	59	24.879	0.727	20.833	39.571	15.714	2.5	2	0	1	0	0	0	0	0
2015-04-21	2015	75	18.383	0.541	43.6	38.286	18.571	2.186	3	0	0	1	0	0	0	0
2015-04-22	2015	60	19.604	0.487	42.7	33.714	12.429	2.343	4	0	0	0	1	0	0	0
2015-04-23	2015	58	22.829	0.476	44.8	35.571	11.571	2.329	5	0	0	0	0	1	0	0
2015-04-24	2015	75	23.287	0.571	34.767	35.667	14.857	3.286	6	0	0	0	0	0	1	0
2015-04-25	2015	67	22.392	0.396	52.417	45.286	16.714	3.443	7	0	0	0	0	0	0	1
2015-04-26	2015	64	24.954	0.4	48.9	41	17.429	2.414	1	1	0	0	0	0	0	0
2015-04-27	2015	54	26.171	0.694	36.633	46.286	25.833	3.443	2	0	1	0	0	0	0	0
2015-04-28	2015	63	25.783	0.667	27.333	52.857	30.143	3.671	3	0	0	1	0	0	0	0
2015-04-29	2015	65	26.263	0.63	22.9	46.429	26.167	3.771	4	0	0	0	1	0	0	0
2015-04-30	2015	64	24.046	0.564	47.65	59.714	36.714	7.214	5	0	0	0	0	1	0	0
2015-05-01	2015	73	24.554	0.823	42.783	55.286	33.143	2.914	6	0	0	0	0	0	1	0
2015-05-02	2015	50	27.008	0.733	33.417	42.714	24	3.043	7	0	0	0	0	0	0	1
2015-05-03	2015	57	27.613	0.549	18.767	38.143	17.833	3.414	1	1	0	0	0	0	0	0
2015-05-04	2015	77	21.004	0.559	45.183	39.714	22	3.7	2	0	1	0	0	0	0	0
2015-05-05	2015	50	19.654	0.641	36.75	23.714	12.167	3.286	3	0	0	1	0	0	0	0
2015-05-06	2015	52	24.142	1.239	13.033	55.286	30.571	3.971	4	0	0	0	1	0	0	0
2015-05-07	2015	66	24.575	0.871	24.233	54.714	30.571	4.729	5	0	0	0	0	1	0	0
2015-05-08	2015	55	25.983	0.979	30.117	45.571	24.429	3.1	6	0	0	0	0	0	1	0
2015-05-09	2015	62	25.504	0.689	26.767	39.857	21.857	3.8	7	0	0	0	0	0	0	1
2015-05-10	2015	46	25.413	0.496	30.117	27.143	12.714	4.9	1	1	0	0	0	0	0	0
2015-05-11	2015	69	26.896	1.014	11.433	45.571	21.571	3.671	2	0	1	0	0	0	0	0
2015-05-12	2015	64	22.3	0.583	35.083	47.714	17.143	3.014	3	0	0	1	0	0	0	0
2015-05-13	2015	75	27.05	0.836	40.45	45.286	22.571	4.5	4	0	0	0	1	0	0	0
2015-05-14	2015	66	27.829	0.857	30.183	53.857	29.286	4.686	5	0	0	0	0	1	0	0
2015-05-15	2015	61	28.696	0.831	27.1	50.143	24.429	4.771	6	0	0	0	0	0	1	0
2015-05-16	2015	61	29.525	0.553	20.8	35.714	16.571	3.414	7	0	0	0	0	0	0	1
2015-05-17	2015	66	28.383	0.476	24.567	37.714	19.143	2.914	1	1	0	0	0	0	0	0
2015-05-18	2015	57	29.858	0.654	23.667	38.571	16.571	2.957	2	0	1	0	0	0	0	0
2015-05-19	2015	68	30.104	0.666	21.867	36.857	15.286	3.471	3	0	0	1	0	0	0	0
2015-05-20	2015	64	24.575	0.62	18.767	24.857	11.667	2.557	4	0	0	0	1	0	0	0
2015-05-21	2015	39	21.975	0.486	48.75	38.143	14.286	2.314	5	0	0	0	0	1	0	0
2015-05-22	2015	64	24.517	0.746	28.717	21	9.167	4.043	6	0	0	0	0	0	1	0
2015-05-23	2015	64	24.667	0.77	17.6	22	10.571	2.643	7	0	0	0	0	0	0	1
2015-05-24	2015	48	24.258	0.56	22.85	13.143	4	1.614	1	1	0	0	0	0	0	0
2015-05-25	2015	54	23.633	0.587	27.967	21.714	8	2.514	2	0	1	0	0	0	0	0
2015-05-26	2015	50	23.392	0.736	18.683	35.857	18	5.529	3	0	0	1	0	0	0	0
2015-05-27	2015	64	26.762	1.2	14.983	31	13.714	2.729	4	0	0	0	1	0	0	0
2015-05-28	2015	71	29.95	0.761	15.483	28.286	10.714	2.471	5	0	0	0	0	1	0	0
2015-05-29	2015	64	30.933	0.709	22.3	34.429	14.429	2.943	6	0	0	0	0	0	1	0
2015-05-30	2015	72	31.008	0.554	22.35	33.571	14.429	2.314	7	0	0	0	0	0	0	1
2015-05-31	2015	53	28.238	0.43	29.217	32.143	14.286	2.414	1	1	0	0	0	0	0	0
2015-06-01	2015	68	28.479	0.714	20.933	33.286	15.714	3.1	2	0	1	0	0	0	0	0
2015-06-02	2015	55	29.567	0.786	26.617	34.857	17.286	3.957	3	0	0	1	0	0	0	0
2015-06-03	2015	62	30.238	0.596	16.85	29.571	13.143	3.329	4	0	0	0	1	0	0	0
2015-06-04	2015	55	28.392	0.581	15.267	32.857	15	4.414	5	0	0	0	0	1	0	0
2015-06-05	2015	63	30.346	0.554	22.617	37.857	16.571	3.186	6	0	0	0	0	0	1	0
2015-06-06	2015	43	26.658	0.529	30.9	36.429	19.143	3.486	7	0	0	0	0	0	0	1
2015-06-07	2015	62	27.171	0.604	25.35	28	11.857	2.043	1	1	0	0	0	0	0	0
2015-06-08	2015	71	29.504	0.676	25.35	31.714	13.143	2.929	2	0	1	0	0	0	0	0
2015-06-09	2015	62	30.446	0.657	24.7	34	15.286	3.129	3	0	0	1	0	0	0	0
2015-06-10	2015	54	31.071	0.706	30.35	36.143	16.429	4.157	4	0	0	0	1	0	0	0
2015-06-11	2015	70	31.654	0.653	28.283	36.857	16.571	3.614	5	0	0	0	0	1	0	0
2015-06-12	2015	63	30.742	0.563	23.017	35.714	16.714	3.086	6	0	0	0	0	0	1	0
2015-06-13	2015	64	29.213	0.623	26.883	35.714	15.571	2.4	7	0	0	0	0	0	0	1
2015-06-14	2015	55	28.125	0.655	29.76	31.333	15.333	2.517	1	1	0	0	0	0	0	0
2015-06-15	2015	77	29.192	0.704	18	32.167	14.833	4.029	2	0	1	0	0	0	0	0
2015-06-16	2015	61	30.779	0.739	22.867	39	15.667	4.6	3	0	0	1	0	0	0	0
2015-06-17	2015	54	31.592	0.693	26.283	38.571	16	3.729	4	0	0	0	1	0	0	0
2015-06-18	2015	79	31.475	0.677	23.583	36.571	15	3.743	5	0	0	0	0	1	0	0
2015-06-19	2015	58	30.9	0.446	26.083	33	14.571	3.286	6	0	0	0	0	0	1	0
2015-06-20	2015	70	30.125	0.414	26.833	33.857	16.143	2.843	7	0	0	0	0	0	0	1
2015-06-21	2015	74	29.054	0.514	27.733	32.429	17.714	2.771	1	1	0	0	0	0	0	0
2015-06-22	2015	62	29.338	0.717	22.4	31.571	14.286	4.414	2	0	1	0	0	0	0	0
2015-06-23	2015	61	28.738	0.709	20.617	28.143	12.286	3.1	3	0	0	1	0	0	0	0
2015-06-24	2015	53	28.246	0.796	23.1	29.286	12.571	3.057	4	0	0	0	1	0	0	0
2015-06-25	2015	76	30.513	0.733	22.967	37	13	2.786	5	0	0	0	0	1	0	0
2015-06-26	2015	65	31.704	0.637	19.75	41.857	15.286	2.857	6	0	0	0	0	0	1	0
2015-06-27	2015	53	31.904	0.567	19.133	42.429	15.429	2.8	7	0	0	0	0	0	0	1
2015-06-28	2015	65	32.167	0.496	21.117	36.143	15.571	2.786	1	1	0	0	0	0	0	0
2015-06-29	2015	52	31.629	0.663	20.717	39.714	17.143	2.629	2	0	1	0	0	0	0	0
2015-06-30	2015	65	31.796	0.663	25.15	40.286	15.857	3.271	3	0	0	1	0	0	0	0
2015-07-01	2015	70	32.213	0.667	25.967	40.714	16.714	3.043	4	0	0	0	1	0	0	0
2015-07-02	2015	67	32.096	0.64	29.767	37.857	17.286	2.9	5	0	0	0	0	1	0	0
2015-07-03	2015	75	30.925	0.667	23.683	41.286	17	3.286	6	0	0	0	0	0	1	0
2015-07-04	2015	66	29.929	0.473	26.65	37.143	16	2.157	7	0	0	0	0	0	0	1
2015-07-05	2015	46	31.258	0.271	14.333	18.857	5	2.567	1	1	0	0	0	0	0	0
2015-07-06	2015	59	31.85	0.431	21.083	22.143	6.714	1.6	2	0	1	0	0	0	0	0
2015-07-07	2015	62	31.604	0.433	22.467	24.571	7.429	2.014	3	0	0	1	0	0	0	0
2015-07-08	2015	54	31.792	0.307	25.217	21	5.286	1.171	4	0	0	0	1	0	0	0
2015-07-09	2015	68	29.333	0.35	11.917	23.429	6.571	1.786	5	0	0	0	0	1	0	0
2015-07-10	2015	70	26.421	0.2	20.74	20.833	3.833	1.383	6	0	0	0	0	0	1	0
2015-07-11	2015	56	30.954	0.547	29.133	34.857	14	2.371	7	0	0	0	0	0	0	1
2015-07-12	2015	68	30.213	0.573	29.05	30.143	14.429	1.771	1	1	0	0	0	0	0	0
2015-07-13	2015	68	30.6	0.576	24.567	38.857	19.571	2.814	2	0	1	0	0	0	0	0
2015-07-14	2015	68	30.092	0.583	29.683	44.429	25.143	4.314	3	0	0	1	0	0	0	0
2015-07-15	2015	65	29.775	0.579	30.417	41.571	23.286	4.429	4	0	0	0	1	0	0	0
2015-07-16	2015	65	30.217	0.63	34.933	47.714	28.286	3.814	5	0	0	0	0	1	0	0
2015-07-17	2015	46	30.204	0.61	32	50	29.429	4.257	6	0	0	0	0	0	1	0
2015-07-18	2015	78	30.654	0.434	28.433	37.714	21.714	2.5	7	0	0	0	0	0	0	1
2015-07-19	2015	57	28.833	0.48	24.8	33	18.429	2.414	1	1	0	0	0	0	0	0
2015-07-20	2015	58	28.558	0.52	10.017	21.143	7.143	6.4	2	0	1	0	0	0	0	0
2015-07-21	2015	59	30.583	0.604	21.267	31.857	11.571	5.457	3	0	0	1	0	0	0	0
2015-07-22	2015	63	30.083	0.644	30.633	41.571	16.143	5.243	4	0	0	0	1	0	0	0
2015-07-23	2015	69	28.396	0.67	24.9	31.143	13.571	3.214	5	0	0	0	0	1	0	0
2015-07-24	2015	51	29.042	0.664	28.5	38.571	16.429	2.843	6	0	0	0	0	0	1	0
2015-07-25	2015	72	30.183	0.587	27.467	42.429	19.286	4.214	7	0	0	0	0	0	0	1
2015-07-26	2015	55	30.325	0.516	21.8	32.714	13.429	2.2	1	1	0	0	0	0	0	0
2015-07-27	2015	47	28.825	0.717	22.017	33.714	13.286	2.343	2	0	1	0	0	0	0	0
2015-07-28	2015	66	28.029	0.714	25.733	31	11.286	2.271	3	0	0	1	0	0	0	0
2015-07-29	2015	60	28.55	0.775	28.58	34.667	13.167	3.083	4	0	0	0	1	0	0	0
2015-07-30	2015	44	27.988	0.835	27.3	36.667	18.833	2.8	5	0	0	0	0	1	0	0
2015-07-31	2015	59	29.183	0.636	26.183	35.857	15.429	3.714	6	0	0	0	0	0	1	0
2015-08-01	2015	66	29.692	0.49	28.933	31.571	13.714	4.457	7	0	0	0	0	0	0	1
2015-08-02	2015	50	29.992	0.436	31.217	29.714	14.571	3.414	1	1	0	0	0	0	0	0
2015-08-03	2015	58	29.6	0.503	27.133	29.714	14.143	4.733	2	0	1	0	0	0	0	0
2015-08-04	2015	73	29.675	0.554	32.283	36.429	19.143	5.157	3	0	0	1	0	0	0	0
2015-08-05	2015	62	28.767	0.587	31.133	39.571	22.857	2.886	4	0	0	0	1	0	0	0
2015-08-06	2015	55	29.375	0.379	8.417	24.857	10.714	4.014	5	0	0	0	0	1	0	0
2015-08-07	2015	45	29.375	0.184	9.85	33.571	6.571	1.986	6	0	0	0	0	0	1	0
2015-08-08	2015	57	28.1	0.145	27.76	24	7.6	1.3	7	0	0	0	0	0	0	1
2015-08-09	2015	58	28.517	0.533	24.62	30.4	12.167	2.067	1	1	0	0	0	0	0	0
2015-08-10	2015	57	29.504	0.803	25.84	47	18.833	3.283	2	0	1	0	0	0	0	0
2015-08-11	2015	57	29.229	0.867	28.26	47.6	21.333	3.85	3	0	0	1	0	0	0	0
2015-08-12	2015	69	29.55	0.663	24.45	46	17.571	3.243	4	0	0	0	1	0	0	0
2015-08-13	2015	47	28.262	0.661	18.8	28.143	11.286	2.686	5	0	0	0	0	1	0	0
2015-08-14	2015	54	28.538	0.641	16.85	27	9.429	2.771	6	0	0	0	0	0	1	0
2015-08-15	2015	57	30.25	0.641	16.25	26.714	7	2.157	7	0	0	0	0	0	0	1
2015-08-16	2015	52	29.038	0.62	13.633	23	6.429	1.843	1	1	0	0	0	0	0	0
2015-08-17	2015	50	29.817	0.687	15.6	30.571	10	2.214	2	0	1	0	0	0	0	0
2015-08-18	2015	64	28.096	0.716	19.233	29	11.286	3	3	0	0	1	0	0	0	0
2015-08-19	2015	71	29.642	0.461	22.967	30.429	14	3.829	4	0	0	0	1	0	0	0
2015-08-20	2015	63	30.875	0.296	8.45	24.714	7.286	2.714	5	0	0	0	0	1	0	0
2015-08-21	2015	61	30.083	0.317	12.217	22.857	7	2.871	6	0	0	0	0	0	1	0
2015-08-22	2015	64	29.329	0.257	16.85	21.571	6.143	2.7	7	0	0	0	0	0	0	1
2015-08-23	2015	58	27.608	0.34	20.417	20.714	4.571	3.229	1	1	0	0	0	0	0	0
2015-08-24	2015	54	29.9	0.633	25.333	31.429	11.286	3.886	2	0	1	0	0	0	0	0
2015-08-25	2015	64	27.85	0.603	32.133	30.429	13.429	4.657	3	0	0	1	0	0	0	0
2015-08-26	2015	70	27.887	0.609	30.833	35.143	15.857	5.586	4	0	0	0	1	0	0	0
2015-08-27	2015	44	25.346	0.711	20.733	24.429	10.286	4.043	5	0	0	0	0	1	0	0
2015-08-28	2015	54	25.867	0.83	15.133	29.143	13.571	4.143	6	0	0	0	0	0	1	0
2015-08-29	2015	53	26.283	0.547	14.967	21	7.571	3.886	7	0	0	0	0	0	0	1
2015-08-30	2015	60	26.304	0.553	16.9	20.143	6	3.071	1	1	0	0	0	0	0	0
2015-08-31	2015	55	25.571	0.747	17.2	21	7.857	3.429	2	0	1	0	0	0	0	0
2015-09-01	2015	51	26.758	0.923	16.967	25.429	9.286	3.6	3	0	0	1	0	0	0	0
2015-09-02	2015	57	27.454	0.869	21.083	26	10.143	3.714	4	0	0	0	1	0	0	0
2015-09-03	2015	57	29.033	0.764	25.8	36.857	16.286	4.014	5	0	0	0	0	1	0	0
2015-09-04	2015	67	29.45	0.736	16.817	35.857	16.286	4.357	6	0	0	0	0	0	1	0
2015-09-05	2015	67	30.108	0.739	23.433	38.286	19	5.1	7	0	0	0	0	0	0	1
2015-09-06	2015	54	30.758	0.546	27	34.714	15.571	3.486	1	1	0	0	0	0	0	0
2015-09-07	2015	59	26.096	0.71	37.1	32	15.571	3.271	2	0	1	0	0	0	0	0
2015-09-08	2015	49	27.117	0.514	37.717	26.857	8.429	2.629	3	0	0	1	0	0	0	0
2015-09-09	2015	61	26.992	0.419	40.633	27.571	8	2.943	4	0	0	0	1	0	0	0
2015-09-10	2015	60	26.492	0.447	38.9	30.286	9.714	1.783	5	0	0	0	0	1	0	0
2015-09-11	2015	48	26.704	0.404	37.15	29.857	11.286	2.417	6	0	0	0	0	0	1	0
2015-09-12	2015	64	26.654	0.364	41.067	28.286	11.429	3.257	7	0	0	0	0	0	0	1
2015-09-13	2015	56	26.554	0.374	54.717	38.571	17.571	2.986	1	1	0	0	0	0	0	0
2015-09-14	2015	61	26.304	0.461	35.35	30.429	11	2.943	2	0	1	0	0	0	0	0
2015-09-15	2015	61	28.254	0.567	28.117	31.429	14.429	4.543	3	0	0	1	0	0	0	0
2015-09-16	2015	63	26.629	0.536	29.783	22	8.5	3.157	4	0	0	0	1	0	0	0
2015-09-17	2015	67	26.413	0.459	49.05	35	15.333	2.943	5	0	0	0	0	1	0	0
2015-09-18	2015	56	26.05	0.496	47.9	37.714	15.857	2.957	6	0	0	0	0	0	1	0
2015-09-19	2015	65	25.925	0.451	47	37.429	19.714	3.514	7	0	0	0	0	0	0	1
2015-09-20	2015	57	26.863	0.351	42.3	32	13.714	4.943	1	1	0	0	0	0	0	0
2015-09-21	2015	38	27.117	0.623	33.683	34.571	18.429	4.771	2	0	1	0	0	0	0	0
2015-09-22	2015	65	28.642	0.73	40.85	46.143	27	7.029	3	0	0	1	0	0	0	0
2015-09-23	2015	63	29.167	0.827	32.517	51.143	29.143	4.986	4	0	0	0	1	0	0	0
2015-09-24	2015	53	27.363	0.719	26.383	40.429	22.429	4.314	5	0	0	0	0	1	0	0
2015-09-25	2015	77	27.25	0.511	33.267	29	11.286	6.8	6	0	0	0	0	0	1	0
2015-09-26	2015	56	26.092	0.514	36.367	29.143	12.286	2.9	7	0	0	0	0	0	0	1
2015-09-27	2015	69	23.663	0.853	28.267	35.857	17.857	3.071	1	1	0	0	0	0	0	0
2015-09-28	2015	50	26.275	0.259	31.75	19.333	5.143	2.25	2	0	1	0	0	0	0	0
2015-09-29	2015	63	29.2	0.636	28.483	35.667	11.857	2.871	3	0	0	1	0	0	0	0
2015-09-30	2015	46	29.5	0.944	23.483	44.5	18	4.057	4	0	0	0	1	0	0	0
2015-10-01	2015	69	29.213	0.873	23.083	46.143	23.857	3.8	5	0	0	0	0	1	0	0
2015-10-02	2015	59	25.338	0.661	32.4	32.571	15.571	2.114	6	0	0	0	0	0	1	0
2015-10-03	2015	57	29.817	0.456	16.017	20	7.857	1.757	7	0	0	0	0	0	0	1
2015-10-04	2015	47	29.829	0.347	10.517	17.714	5.429	1.386	1	1	0	0	0	0	0	0
2015-10-05	2015	67	29.342	0.359	10.467	17.571	6	2.243	2	0	1	0	0	0	0	0
2015-10-06	2015	62	27.6	0.373	30.05	29.857	12.143	2.943	3	0	0	1	0	0	0	0
2015-10-07	2015	57	26.692	0.42	33.6	31	8.143	5.514	4	0	0	0	1	0	0	0
2015-10-08	2015	55	26.279	0.6	23.817	31.429	13.286	2.514	5	0	0	0	0	1	0	0
2015-10-09	2015	50	23.163	0.453	34.15	18.714	6.143	1.9	6	0	0	0	0	0	1	0
2015-10-10	2015	52	24.063	0.456	38.267	39	16.571	3.271	7	0	0	0	0	0	0	1
2015-10-11	2015	56	21.704	0.579	38.517	50.143	23.429	2.443	1	1	0	0	0	0	0	0
2015-10-12	2015	60	23.071	0.519	62.517	64	27.571	3.8	2	0	1	0	0	0	0	0
2015-10-13	2015	65	23.029	0.497	65.35	60.571	28.143	3.429	3	0	0	1	0	0	0	0
2015-10-14	2015	62	23.408	0.396	43	32.429	11.429	2.529	4	0	0	0	1	0	0	0
2015-10-15	2015	66	23.875	0.401	36.283	33.429	11.143	2.457	5	0	0	0	0	1	0	0
2015-10-16	2015	53	24.483	0.371	35.367	37.714	13	2.586	6	0	0	0	0	0	1	0
2015-10-17	2015	73	24.458	0.321	45.1	41.857	15.714	2.586	7	0	0	0	0	0	0	1
2015-10-18	2015	55	23.346	0.316	47.133	36	14.143	2.729	1	1	0	0	0	0	0	0
2015-10-19	2015	51	24.863	0.379	35.833	32.571	11	2.486	2	0	1	0	0	0	0	0
2015-10-20	2015	74	25.958	0.366	33.85	30.857	7.286	1.933	3	0	0	1	0	0	0	0
2015-10-21	2015	55	23.971	0.401	33.133	29.714	9.714	3.443	4	0	0	0	1	0	0	0
2015-10-22	2015	59	23.775	0.441	41.033	42.429	17.286	2.357	5	0	0	0	0	1	0	0
2015-10-23	2015	61	25.096	0.604	29	33.571	13.667	1.657	6	0	0	0	0	0	1	0
2015-10-24	2015	55	24.717	0.511	27.867	30.429	13.167	1.886	7	0	0	0	0	0	0	1
2015-10-25	2015	47	24.746	0.346	41.133	42.714	20.833	3.614	1	1	0	0	0	0	0	0
2015-10-26	2015	64	25.708	0.554	36.317	45.333	22.5	1.857	2	0	1	0	0	0	0	0
2015-10-27	2015	70	26.013	0.76	35.9	50.333	28.2	3.486	3	0	0	1	0	0	0	0
2015-10-28	2015	76	24.854	0.761	36.667	41.167	20.167	3.129	4	0	0	0	1	0	0	0
2015-10-29	2015	61	26.571	0.953	47.367	62.333	37.333	3.286	5	0	0	0	0	1	0	0
2015-10-30	2015	62	24.729	0.646	31.317	42.667	22	1.929	6	0	0	0	0	0	1	0
2015-10-31	2015	64	22.237	0.384	35.583	26.857	8	2.029	7	0	0	0	0	0	0	1
2015-11-01	2015	59	22.517	0.341	32.4	26.571	6.429	2.114	1	1	0	0	0	0	0	0
2015-11-02	2015	48	20.654	0.589	29.417	32.286	15.143	2.357	2	0	1	0	0	0	0	0
2015-11-03	2015	54	22.104	0.506	35.033	34.667	13.833	2.571	3	0	0	1	0	0	0	0
2015-11-04	2015	64	25.446	0.461	20.317	16.833	4.833	1.886	4	0	0	0	1	0	0	0
2015-11-05	2015	62	26.888	0.611	14.317	21.167	5.833	2.857	5	0	0	0	0	1	0	0
2015-11-06	2015	67	28.125	0.431	16.65	19.667	5.2	1.8	6	0	0	0	0	0	1	0
2015-11-07	2015	52	27.229	0.878	37.8	64.833	47.333	4.617	7	0	0	0	0	0	0	1
2015-11-08	2015	64	26.763	0.773	35.9	57.667	41	5.233	1	1	0	0	0	0	0	0
2015-11-09	2015	85	24.679	0.791	28.283	44.833	26.5	2.171	2	0	1	0	0	0	0	0
2015-11-10	2015	32	21.358	0.57	35.883	31.167	14.667	2.414	3	0	0	1	0	0	0	0
2015-11-11	2015	54	21.254	0.431	36.233	34.143	14.571	2.614	4	0	0	0	1	0	0	0
2015-11-12	2015	53	23.533	0.531	32.617	26.143	11.714	3.457	5	0	0	0	0	1	0	0
2015-11-13	2015	47	24.387	0.883	20.6	40	19.333	3.271	6	0	0	0	0	0	1	0
2015-11-14	2015	64	23.633	0.547	24.817	31	14.833	4.129	7	0	0	0	0	0	0	1
2015-11-15	2015	62	24.317	0.457	32.583	25.571	8.167	2.343	1	1	0	0	0	0	0	0
2015-11-16	2015	52	26.671	0.784	34.167	41.667	20	3.971	2	0	1	0	0	0	0	0
2015-11-17	2015	75	26.917	0.999	29.333	39.667	22.4	3.757	3	0	0	1	0	0	0	0
2015-11-18	2015	47	26.608	0.737	22.9	37.5	17.8	3.3	4	0	0	0	1	0	0	0
2015-11-19	2015	54	24.45	0.554	32.45	26.667	10.8	3.957	5	0	0	0	0	1	0	0
2015-11-20	2015	43	24.275	0.487	29.983	20.5	7.5	3.729	6	0	0	0	0	0	1	0
2015-11-21	2015	51	23.688	0.46	26.183	18.857	6	2.429	7	0	0	0	0	0	0	1
2015-11-22	2015	76	25.008	0.364	30.7	25.571	8.143	3.386	1	1	0	0	0	0	0	0
2015-11-23	2015	58	24.325	0.43	32.133	27.571	8	2.143	2	0	1	0	0	0	0	0
2015-11-24	2015	62	22.754	0.486	32.667	29.714	8.857	2	3	0	0	1	0	0	0	0
2015-11-25	2015	64	21.483	0.506	29.2	25.143	6.286	1.657	4	0	0	0	1	0	0	0
2015-11-26	2015	66	16.017	0.399	33.833	28.714	9.429	2.029	5	0	0	0	0	1	0	0
2015-11-27	2015	57	16.196	0.414	29.95	39.143	17	3.057	6	0	0	0	0	0	1	0
2015-11-28	2015	64	20.392	0.43	27.233	34	12.286	3.457	7	0	0	0	0	0	0	1
2015-11-29	2015	67	22.354	0.576	27.967	26.429	10	2.157	1	1	0	0	0	0	0	0
2015-11-30	2015	58	20.942	0.526	27.717	19.714	4.714	2.014	2	0	1	0	0	0	0	0
2015-12-01	2015	63	21.792	0.53	29.483	25.429	7.857	3.543	3	0	0	1	0	0	0	0
2015-12-02	2015	68	21.967	0.7	24.317	27.571	10.857	2.786	4	0	0	0	1	0	0	0
2015-12-03	2015	65	18.188	0.576	27.917	70.429	21.143	2.9	5	0	0	0	0	1	0	0
2015-12-04	2015	45	17.221	0.46	32.567	68.571	18.429	3.8	6	0	0	0	0	0	1	0
2015-12-05	2015	73	21.679	0.513	28.967	26	7.857	2.286	7	0	0	0	0	0	0	1
2015-12-06	2015	64	17.867	0.484	26.067	16	3.857	1.514	1	1	0	0	0	0	0	0
2015-12-07	2015	77	18.533	0.509	26.05	33.143	12.429	2.071	2	0	1	0	0	0	0	0
2015-12-08	2015	59	19.283	0.384	30.283	28.571	6.429	2.357	3	0	0	1	0	0	0	0
2015-12-09	2015	62	21.929	0.501	26.317	21.714	6.286	2.086	4	0	0	0	1	0	0	0
2015-12-10	2015	58	20.437	0.833	21.533	23.143	6.571	2.829	5	0	0	0	0	1	0	0
2015-12-11	2015	52	18.871	0.609	23.45	31.286	12.286	1.5	6	0	0	0	0	0	1	0
2015-12-12	2015	63	18.171	0.49	30.8	29.857	12.714	2.314	7	0	0	0	0	0	0	1
2015-12-13	2015	63	21.329	0.449	31.183	29	12.714	4.443	1	1	0	0	0	0	0	0
2015-12-14	2015	64	21.142	0.594	24.317	23.857	6.571	2.571	2	0	1	0	0	0	0	0
2015-12-15	2015	54	17.396	0.826	26.4	59.429	37.429	3.357	3	0	0	1	0	0	0	0
2015-12-16	2015	47	14.879	0.697	34.667	103.71	61.571	5.943	4	0	0	0	1	0	0	0
2015-12-17	2015	51	12.425	0.439	26.85	59.857	23.714	3.343	5	0	0	0	0	1	0	0
2015-12-18	2015	62	15.971	0.461	24.067	30.286	8.429	2.457	6	0	0	0	0	0	1	0
2015-12-19	2015	83	18.421	0.321	28.6	24.571	5.143	2.871	7	0	0	0	0	0	0	1
2015-12-20	2015	68	21.371	0.621	24.55	35.143	13.286	2.429	1	1	0	0	0	0	0	0
2015-12-21	2015	60	20.792	0.824	12.433	52.429	25.143	6.657	2	0	1	0	0	0	0	0
2015-12-22	2015	59	23.925	0.899	17.783	42.857	17.571	3.9	3	0	0	1	0	0	0	0
2015-12-23	2015	54	22.862	0.76	21.533	41.714	18	5.429	4	0	0	0	1	0	0	0
2015-12-24	2015	71	21.871	0.881	12.333	40.143	15.857	3.657	5	0	0	0	0	1	0	0
2015-12-25	2015	68	17.592	0.719	26.333	17.857	5.571	1.443	6	0	0	0	0	0	1	0
2015-12-26	2015	57	17.683	0.779	30.85	57.286	32	2.829	7	0	0	0	0	0	0	1
2015-12-27	2015	73	17.221	0.624	30.333	32	16.143	1.686	1	1	0	0	0	0	0	0
2015-12-28	2015	72	15.992	0.526	33.65	44	18	1.914	2	0	1	0	0	0	0	0
2015-12-29	2015	64	17.492	0.424	34.467	52.286	18.143	2.314	3	0	0	1	0	0	0	0
2015-12-30	2015	56	16.063	0.483	29	23.714	7.429	2.043	4	0	0	0	1	0	0	0
2015-12-31	2015	71	16.367	0.579	38.233	67.857	34.571	3.186	5	0	0	0	0	1	0	0
2016-01-01	2016	65	19.033	0.595	33.98	56	26.333	3.9	6	0	0	0	0	0	1	0
2016-01-02	2016	72	18.921	0.857	14.233	60.571	29.857	3.15	7	0	0	0	0	0	0	1
2016-01-03	2016	68	19.133	0.874	10.5	44.143	24.571	11.571	1	1	0	0	0	0	0	0
2016-01-04	2016	66	20.571	1.256	8.733	33.429	16.857	4.183	2	0	1	0	0	0	0	0
2016-01-05	2016	69	20.688	1.009	10.267	34.857	16.571	3.229	3	0	0	1	0	0	0	0
2016-01-06	2016	59	18.925	0.652	23.34	19.5	7.4	1.9	4	0	0	0	1	0	0	0
2016-01-07	2016	71	17.883	0.556	32.7	35.429	18	1.971	5	0	0	0	0	1	0	0
2016-01-08	2016	64	17.025	0.71	30.86	40.286	21.429	1.883	6	0	0	0	0	0	1	0
2016-01-09	2016	66	17.1	0.539	34.883	41	19.857	2.986	7	0	0	0	0	0	0	1
2016-01-10	2016	53	19.563	0.729	21.217	38.167	20	4.357	1	1	0	0	0	0	0	0
2016-01-11	2016	65	17.388	0.853	19.533	21.333	8.6	2.257	2	0	1	0	0	0	0	0
2016-01-12	2016	68	16.017	0.587	25.95	22.833	8.5	1.4	3	0	0	1	0	0	0	0
2016-01-13	2016	53	14.342	0.649	27.717	19.857	9.833	1.557	4	0	0	0	1	0	0	0
2016-01-14	2016	57	14.692	0.807	26.767	51.857	31.571	2.829	5	0	0	0	0	1	0	0
2016-01-15	2016	70	15.771	1.139	13.283	61.714	36.571	3.057	6	0	0	0	0	0	1	0
2016-01-16	2016	72	18.125	0.663	24.117	25.286	11.286	2.014	7	0	0	0	0	0	0	1
2016-01-17	2016	64	17.108	0.803	17.9	17.143	7.714	1.929	1	1	0	0	0	0	0	0
2016-01-18	2016	70	14.842	0.616	33.367	49.429	25.571	2.014	2	0	1	0	0	0	0	0
2016-01-19	2016	83	13.521				45		3	0	0	1	0	0	0	0
2016-01-20	2016	77	14.75	0.51	29.983	23.143	10	2.243	4	0	0	0	1	0	0	0
2016-01-21	2016	60	16.321	0.714	17.317	16.286	5.571	2.029	5	0	0	0	0	1	0	0
2016-01-22	2016	67	15.138	0.579	21.8	14	3.857	1.857	6	0	0	0	0	0	1	0
2016-01-23	2016	81	10.55	0.49	27.817	26.143	13.143	1.929	7	0	0	0	0	0	0	1
2016-01-24	2016	63	5.5833	0.347	34.1	38.286	16.143	2.286	1	1	0	0	0	0	0	0
2016-01-25	2016	83	7.7542	0.423	27.68	39.667	15.429	2.033	2	0	1	0	0	0	0	0
2016-01-26	2016	72	14.817	0.54	28.383	28	11.333	2.2	3	0	0	1	0	0	0	0
2016-01-27	2016	81	18.321	1.089	19.867	33.857	14.333	3.571	4	0	0	0	1	0	0	0
2016-01-28	2016	80	17.45	1.429	9.733	51.857	28	5.443	5	0	0	0	0	1	0	0
2016-01-29	2016	72	17.367	0.854	11.65	19.429	7.429	2.814	6	0	0	0	0	0	1	0
2016-01-30	2016	101	16.429	0.63	20.217	17.571	6.857	1.357	7	0	0	0	0	0	0	1
2016-01-31	2016	76	17.729	0.397	33.9	27.286	10.429	2.357	1	1	0	0	0	0	0	0
2016-02-01	2016	61	14.221	0.616	31.65	11.857	4.143	1.643	2	0	1	0	0	0	0	0
2016-02-02	2016	84	12.288	0.584	27.167	13.571	5.143	1.614	3	0	0	1	0	0	0	0
2016-02-03	2016	75	14.283	0.604	26.5	20	8.286	2.171	4	0	0	0	1	0	0	0
2016-02-04	2016	92	16.963	0.794	21.45	25.571	9.571	2.471	5	0	0	0	0	1	0	0
2016-02-05	2016	90	14.596	0.77	28.767	24.286	11.5	1.686	6	0	0	0	0	0	1	0
2016-02-06	2016	95	11.775	0.664	53.933	101.86	66.857	4.471	7	0	0	0	0	0	0	1
2016-02-07	2016	76	11.179	0.644	37.15	65	40.333	3.017	1	1	0	0	0	0	0	0
2016-02-08	2016	62	12.767	0.559	30.8	56.571	28.167	2.714	2	0	1	0	0	0	0	0
2016-02-09	2016	88	15.988	0.546	31.933	35.571	18.8	2.357	3	0	0	1	0	0	0	0
2016-02-10	2016	99	19.208	0.621	31.233	39.286	19.4	1.843	4	0	0	0	1	0	0	0
2016-02-11	2016	89	20.021	0.667	25.967	39.857	18.833	2.157	5	0	0	0	0	1	0	0
2016-02-12	2016	93	21.904	0.773	19.267	36.571	19.833	2.686	6	0	0	0	0	0	1	0
2016-02-13	2016	93	23.363	0.8	16.75	33.571	18	2.271	7	0	0	0	0	0	0	1
2016-02-14	2016	77	17.042	0.613	16.833	18.571	8.333	1.257	1	1	0	0	0	0	0	0
2016-02-15	2016	86	11.279	0.473	28	31.429	16.667	1.671	2	0	1	0	0	0	0	0
2016-02-16	2016	78	12.379	0.454	30.833	34.286	17.286	2.814	3	0	0	1	0	0	0	0
2016-02-17	2016	89	13.388	0.507	29.467	25.857	13.143	2.386	4	0	0	0	1	0	0	0
2016-02-18	2016	93	16.313	0.763	24.94	30.5	17	3.683	5	0	0	0	0	1	0	0
2016-02-19	2016	78	16.108	0.767	18.8	32	14.833	2.114	6	0	0	0	0	0	1	0
2016-02-20	2016	66	14.421	0.521	36.367	80.286	32.571	2.257	7	0	0	0	0	0	0	1
2016-02-21	2016	64	15.783	0.389	41.217	104	25.429	2.5	1	1	0	0	0	0	0	0
2016-02-22	2016	80	17.475	0.789	27.35	47.429	19.429	2.586	2	0	1	0	0	0	0	0
2016-02-23	2016	90	14.929	0.606	29.667	20.571	7.143	1.6	3	0	0	1	0	0	0	0
2016-02-24	2016	83	13.413	0.474	38.35	32.857	14	1.886	4	0	0	0	1	0	0	0
2016-02-25	2016	69	13.838	0.451	35.583	53	18.429	1.771	5	0	0	0	0	1	0	0
2016-02-26	2016	87	14.071	0.551	31.783	25.571	10.714	1.871	6	0	0	0	0	0	1	0
2016-02-27	2016	74	15.333	0.723	19.85	17.714	7.167	1.8	7	0	0	0	0	0	0	1
2016-02-28	2016	82	18.283	0.601	28.517	26.714	10.143	2.429	1	1	0	0	0	0	0	0
2016-02-29	2016	66	15.979	0.509	42.433	72	33.286	2.029	2	0	1	0	0	0	0	0
2016-03-01	2016	97	15.429	0.4	43.517	45.714	20.571	2.214	3	0	0	1	0	0	0	0
2016-03-02	2016	72	18.363	0.429	37.183	27	10.714	1.829	4	0	0	0	1	0	0	0
2016-03-03	2016	91	19.604	0.774	35.317	44.714	19	2.814	5	0	0	0	0	1	0	0
2016-03-04	2016	83	20.783	0.9	24.2	44.571	21.571	3.443	6	0	0	0	0	0	1	0
2016-03-05	2016	76	22.571	0.96	19.65	44.143	22.857	3.729	7	0	0	0	0	0	0	1
2016-03-06	2016	77	22.233	0.606	19.233	39	22.571	2.7	1	1	0	0	0	0	0	0
2016-03-07	2016	80	22.871	0.65	22.35	35.286	18	3.329	2	0	1	0	0	0	0	0
2016-03-08	2016	83	23.025	0.974	18.733	64	39.143	3.957	3	0	0	1	0	0	0	0
2016-03-09	2016	73	17.279	0.523	25.283	33.5	14.143	1.471	4	0	0	0	1	0	0	0
2016-03-10	2016	82	12.804	0.4	33.233	15.333	5.286	1.257	5	0	0	0	0	1	0	0
2016-03-11	2016	67	12.196	0.519	30	31	12.5	1.957	6	0	0	0	0	0	1	0
2016-03-12	2016	92	14.733	0.747	29.083	22.286	11.833	2.243	7	0	0	0	0	0	0	1
2016-03-13	2016	78	16.946	1.004	16.933	34.857	19.857	2.557	1	1	0	0	0	0	0	0
2016-03-14	2016	73	14.429	0.43	42.383	39.286	16.714	1.514	2	0	1	0	0	0	0	0
2016-03-15	2016	85	14.138	0.72	33.933	38	19.429	2.1	3	0	0	1	0	0	0	0
2016-03-16	2016	64	15.979	1.044	16.817	27.571	14.429	1.829	4	0	0	0	1	0	0	0
2016-03-17	2016	81	19.408	1.404	18.083	42.286	22.286	4.229	5	0	0	0	0	1	0	0
2016-03-18	2016	65	19.871	2.699	9.9	56.857	36.429	4.4	6	0	0	0	0	0	1	0
2016-03-19	2016	83	19.571	1.187	19.283	35.714	21	1.943	7	0	0	0	0	0	0	1
2016-03-20	2016	64	18.604	0.456	48.917	50.429	24.143	2.329	1	1	0	0	0	0	0	0
2016-03-21	2016	73	18	0.527	42.5	52	20.143	2.357	2	0	1	0	0	0	0	0
2016-03-22	2016	67	19.875	0.806	33.45	45	22.571	2.457	3	0	0	1	0	0	0	0
2016-03-23	2016	73	17.208	0.57	31.25	24.714	12.429	1.286	4	0	0	0	1	0	0	0
2016-03-24	2016	60	12.796	0.446	38.483	38.286	16.571	1.3	5	0	0	0	0	1	0	0
2016-03-25	2016	57	11.492	0.626	29.883	29.143	14.857	1.6	6	0	0	0	0	0	1	0
2016-03-26	2016	78	13.75	0.557	46.5	57.143	27.286	2.7	7	0	0	0	0	0	0	1
2016-03-27	2016	69	13.75	0.569	44.95	46.714	26	2.357	1	1	0	0	0	0	0	0
2016-03-28	2016	89	15.996	0.609	47.3	56.714	31.429	2.671	2	0	1	0	0	0	0	0
2016-03-29	2016	80	19.375	0.867	41.6	59	32	3.057	3	0	0	1	0	0	0	0
2016-03-30	2016	76	19.937	1.011	25.967	64.667	35.429	4.186	4	0	0	0	1	0	0	0
2016-03-31	2016	73	19.863	1.084	21.3	85.333	45.429	3.2	5	0	0	0	0	1	0	0
2016-04-01	2016	69	20.788	0.764	38.433	47.4	28.143	4.386	6	0	0	0	0	0	1	0
2016-04-02	2016	64	24.067	1.043	37.917	59.857	40.429	3.029	7	0	0	0	0	0	0	1
2016-04-03	2016	73	25.029	0.854	28.233	55.143	35.714	2.471	1	1	0	0	0	0	0	0
2016-04-04	2016	71	23.542	0.726	17.417	56.571	35.714	3.014	2	0	1	0	0	0	0	0
2016-04-05	2016	79	24.217	0.749	25.417	63.286	36.857	3.914	3	0	0	1	0	0	0	0
2016-04-06	2016	75	25.658	0.94	31.933	66.857	39.571	3.814	4	0	0	0	1	0	0	0
2016-04-07	2016	73	27.25	0.931	30.05	71.143	42.286	3.643	5	0	0	0	0	1	0	0
2016-04-08	2016	79	24.142	0.63	19.983	54.714	31.143	3.057	6	0	0	0	0	0	1	0
2016-04-09	2016	46	23.592	0.657	20.9	57.571	34.571	4.157	7	0	0	0	0	0	0	1
2016-04-10	2016	65	23.167	0.576	21.567	33.714	18.857	2.614	1	1	0	0	0	0	0	0
2016-04-11	2016	74	20.338	0.557	33.383	20.429	9.143	2.086	2	0	1	0	0	0	0	0
2016-04-12	2016	70	22.921	0.734	28.633	39.714	22	3.814	3	0	0	1	0	0	0	0
2016-04-13	2016	72	22.213	0.804	26.85	25.143	13.833	1.743	4	0	0	0	1	0	0	0
2016-04-14	2016	57	21.096	0.579	30.15	22.857	12.667	4.5	5	0	0	0	0	1	0	0
2016-04-15	2016	69	21.587	0.891	35.717	30	14	3.3	6	0	0	0	0	0	1	0
2016-04-16	2016	60	25.063	1.229	17.3	50.286	28.143	2.743	7	0	0	0	0	0	0	1
2016-04-17	2016	75	22.658	0.771	31.167	37.714	19	2.643	1	1	0	0	0	0	0	0
2016-04-18	2016	65	19.408	0.753	38.15	24.857	10.429	2.014	2	0	1	0	0	0	0	0
2016-04-19	2016	61	22.246	0.515	45.6	27.429	10.571	2.586	3	0	0	1	0	0	0	0
2016-04-20	2016	59	25.833	0.99	35.567	51.857	26.857	2.983	4	0	0	0	1	0	0	0
2016-04-21	2016	60	27.65	0.937	30.133	62.143	33.286	3.8	5	0	0	0	0	1	0	0
2016-04-22	2016	52	27.017	0.71	17.15	47.429	26.429	3.543	6	0	0	0	0	0	1	0
2016-04-23	2016	69	27.075	0.652	20.76	39	19.833	3.317	7	0	0	0	0	0	0	1
2016-04-24	2016	70	25.867	0.627	22.82	34.333	19.5	2.483	1	1	0	0	0	0	0	0
2016-04-25	2016	56	25.458	0.657	30.4	44.286	26.714	3.883	2	0	1	0	0	0	0	0
2016-04-26	2016	76	26.596	0.693	38.7	56.667	35.333	4.833	3	0	0	1	0	0	0	0
2016-04-27	2016	62	26.863	0.681	22.417	35.143	16.714	2.571	4	0	0	0	1	0	0	0
2016-04-28	2016	56	22.154	0.643	48.383	54.571	30.714	2.629	5	0	0	0	0	1	0	0
2016-04-29	2016	59	22.4	0.671	81.967	97.714	53.571	4.686	6	0	0	0	0	0	1	0
2016-04-30	2016	78	23.708				55.857		7	0	0	0	0	0	0	1
2016-05-01	2016	71	23.683	0.821	33.9	58	37.571	3.214	1	1	0	0	0	0	0	0
2016-05-02	2016	73	27.846	0.851	39.583	46.286	25.857	3.771	2	0	1	0	0	0	0	0
2016-05-03	2016	60	27.621	0.591	23.35	40.429	18.714	2.786	3	0	0	1	0	0	0	0
2016-05-04	2016	57	28.308	0.621	38.667	56	26.286	3.086	4	0	0	0	1	0	0	0
2016-05-05	2016	65	27.096	0.793	22.217	40.714	22.429	3.614	5	0	0	0	0	1	0	0
2016-05-06	2016	64	29.25	0.664	23.383	30.857	14	3.457	6	0	0	0	0	0	1	0
2016-05-07	2016	68	29.458	0.61	28.8	44.143	25	5.343	7	0	0	0	0	0	0	1
2016-05-08	2016	71	27.488	0.6	30.267	41	25.286	3.157	1	1	0	0	0	0	0	0
2016-05-09	2016	62	27.6	0.77	23.017	37.857	19.429	3.229	2	0	1	0	0	0	0	0
2016-05-10	2016	63	27.717	0.721	18.017	37.143	16.714	2.457	3	0	0	1	0	0	0	0
2016-05-11	2016	47	21.854	0.496	49.65	33.571	16.571	1.957	4	0	0	0	1	0	0	0
2016-05-12	2016	70	26.933	0.597	41.417	32.857	14.714	2.957	5	0	0	0	0	1	0	0
2016-05-13	2016	70	27.742	0.499	25.283	25.857	11.429	2.343	6	0	0	0	0	0	1	0
2016-05-14	2016	65	28.771	0.324	24.883	19.571	7.429	2.1	7	0	0	0	0	0	0	1
2016-05-15	2016	49	28.575	0.576	33.217	29	14.571	2.014	1	1	0	0	0	0	0	0
2016-05-16	2016	64	21.862	0.503	32.033	19.143	7.143	1.714	2	0	1	0	0	0	0	0
2016-05-17	2016	46	20.704	0.479	44.333	35	12.571	2.386	3	0	0	1	0	0	0	0
2016-05-18	2016	77	24.458	0.653	44.4	35.143	15.429	2.114	4	0	0	0	1	0	0	0
2016-05-19	2016	59	24.883	0.594	40.75	43.857	20.429	2.186	5	0	0	0	0	1	0	0
2016-05-20	2016	56	25.963	0.543	39.7	36.143	17.714	3.643	6	0	0	0	0	0	1	0
2016-05-21	2016	57	26.404	0.756	23.267	42.429	23.143	3.886	7	0	0	0	0	0	0	1
2016-05-22	2016	56	26.8	0.527	16.517	30.714	15.857	4.657	1	1	0	0	0	0	0	0
2016-05-23	2016	66	26.396	0.473	20.867	24	13.714	4.314	2	0	1	0	0	0	0	0
2016-05-24	2016	68	25.533	0.483	18.467	26	13.714	5.257	3	0	0	1	0	0	0	0
2016-05-25	2016	64	26.338	0.533	20.533	37.857	22.429	4.886	4	0	0	0	1	0	0	0
2016-05-26	2016	62	28.654	0.741	39.45	46.857	28.714	5.757	5	0	0	0	0	1	0	0
2016-05-27	2016	63	28.433	0.817	32.433	40.857	23	4.386	6	0	0	0	0	0	1	0
2016-05-28	2016	53	29.913	0.644	25.833	31.429	14.286	3.357	7	0	0	0	0	0	0	1
2016-05-29	2016	71	31.679	0.542	20.02	34.667	12.143	2.7	1	1	0	0	0	0	0	0
2016-05-30	2016	71	31.129	0.479	15.883	29.714	13.143	2.4	2	0	1	0	0	0	0	0
2016-05-31	2016	88	31.808	0.544	25.267	34.571	15.571	3.357	3	0	0	1	0	0	0	0
2016-06-01	2016	61	32.996	0.529	21.75	32.714	13	2.843	4	0	0	0	1	0	0	0
2016-06-02	2016	76	27.8	0.55	15.583	21.714	9.714	2.771	5	0	0	0	0	1	0	0
2016-06-03	2016	58	30.267	0.62	25.367	31.714	14.429	3.014	6	0	0	0	0	0	1	0
2016-06-04	2016	58	32.071	0.594	24.35	36.429	16.143	2.914	7	0	0	0	0	0	0	1
2016-06-05	2016	50	28.108	0.457	20.533	27.286	12.429	2.143	1	1	0	0	0	0	0	0
2016-06-06	2016	65	26.375	0.74	13.867	28.143	12	2.671	2	0	1	0	0	0	0	0
2016-06-07	2016	54	27.871	0.86	25.8	29.857	15	2.533	3	0	0	1	0	0	0	0
2016-06-08	2016	55	28.746	0.621	24.667	23.286	10.286	3.114	4	0	0	0	1	0	0	0
2016-06-09	2016	67	28.525	0.526	32.783	29	16	2.5	5	0	0	0	0	1	0	0
2016-06-10	2016	64	27.421	0.601	17.083	26	11.286	2.957	6	0	0	0	0	0	1	0
2016-06-11	2016	61	27.433	0.576	15.867	20.143	7.571	1.929	7	0	0	0	0	0	0	1
2016-06-12	2016	54	28.625	0.574	17.167	19	6.714	1.8	1	1	0	0	0	0	0	0
2016-06-13	2016	62	28.508	0.711	13.917	18	6	2.029	2	0	1	0	0	0	0	0
2016-06-14	2016	65	25.696	0.903	8.967	20.143	7.143	2.3	3	0	0	1	0	0	0	0
2016-06-15	2016	55	30.371	0.76	18.76	31.571	12.571	2.914	4	0	0	0	1	0	0	0
2016-06-16	2016	54	31.958	0.633	20.617	31.714	13	2.186	5	0	0	0	0	1	0	0
2016-06-17	2016	46	29.229	0.571	20.083	27.143	12.571	2.7	6	0	0	0	0	0	1	0
2016-06-18	2016	69	27.65	0.587	22.233	24.429	10.571	2.229	7	0	0	0	0	0	0	1
2016-06-19	2016	61	29.929	0.486	25.283	27	12.429	3.2	1	1	0	0	0	0	0	0
2016-06-20	2016	67	29.921	0.636	26.45	26.857	13.857	2.671	2	0	1	0	0	0	0	0
2016-06-21	2016	50	29.279	0.704	24.983	28.857	14	3.7	3	0	0	1	0	0	0	0
2016-06-22	2016	52	31.488	0.613	26.617	28.286	14.143	3.886	4	0	0	0	1	0	0	0
2016-06-23	2016	65	31.092	0.659	28.933	36	19	4.229	5	0	0	0	0	1	0	0
2016-06-24	2016	70	30.171	0.714	25.967	30.333	15	2.486	6	0	0	0	0	0	1	0
2016-06-25	2016	76	30.429	0.577	24.683	27.571	13.857	2.514	7	0	0	0	0	0	0	1
2016-06-26	2016	55	30.346	0.54	24.883	30	16.429	3.043	1	1	0	0	0	0	0	0
2016-06-27	2016	46	31.275	0.536	31.6	31.286	16.286	2.886	2	0	1	0	0	0	0	0
2016-06-28	2016	63	29.283	0.76	26.083	30.286	14.143	2.671	3	0	0	1	0	0	0	0
2016-06-29	2016	64	29.054	0.689	25.617	32.429	16	2.871	4	0	0	0	1	0	0	0
2016-06-30	2016	84	29.554	0.63	26.067	27.143	9.714	3.543	5	0	0	0	0	1	0	0
2016-07-01	2016	68	30.617	0.623	22.45	28.857	11.286	3.186	6	0	0	0	0	0	1	0
2016-07-02	2016	48	28.925	0.587	23.767	29	12	2.214	7	0	0	0	0	0	0	1
2016-07-03	2016	58	28.896	0.589	26.933	30.167	15	2.214	1	1	0	0	0	0	0	0
2016-07-04	2016	70	30.083	0.687	18.417	30.167	13.857	2.829	2	0	1	0	0	0	0	0
2016-07-05	2016	58	31.688	0.414	12.283	23.571	8.143	1.714	3	0	0	1	0	0	0	0
2016-07-06	2016	78	32.188	0.286	12.183	18	6	1.643	4	0	0	0	1	0	0	0
2016-07-07	2016	66	29.25	0.246	9.217	19.429	5.714	3.171	5	0	0	0	0	1	0	0
2016-07-08	2016	57	28.538	0.124	17.65	16.286	4.857	1.4	6	0	0	0	0	0	1	0
2016-07-09	2016	62	30.008	0.361	25.583	21.286	8.714	1.857	7	0	0	0	0	0	0	1
2016-07-10	2016	66	27.671	0.531	18.567	20.571	9.429	2.157	1	1	0	0	0	0	0	0
2016-07-11	2016	59	27.746	0.707	18.517	25	10.714	2.186	2	0	1	0	0	0	0	0
2016-07-12	2016	60	28.917	0.657	23.9	27.429	12	2.657	3	0	0	1	0	0	0	0
2016-07-13	2016	58	30.013	0.624	25.8	31.286	13.286	3.033	4	0	0	0	1	0	0	0
2016-07-14	2016	72	30.2	0.654	22.667	37.143		3.686	5	0	0	0	0	1	0	0
2016-07-15	2016	67	31.625	0.624	23.25	37.857		2.6	6	0	0	0	0	0	1	0
2016-07-16	2016	67	32.354	0.533	23.7	40.571		2.371	7	0	0	0	0	0	0	1
2016-07-17	2016	60	30.171	0.527	23.65	35.143		2.8	1	1	0	0	0	0	0	0
2016-07-18	2016	59	27.938	0.664	18.167	28.571		2.186	2	0	1	0	0	0	0	0
2016-07-19	2016	58	28.463	0.744	20.25	29		2.657	3	0	0	1	0	0	0	0
2016-07-20	2016	58	29.117	0.696	22.35	28.714		2.314	4	0	0	0	1	0	0	0
2016-07-21	2016	59	30.558	0.604	29.333	35.286		2.329	5	0	0	0	0	1	0	0
2016-07-22	2016	58	31.35	0.587	33.7	38.571		3.329	6	0	0	0	0	0	1	0
2016-07-23	2016	59	31.242	0.474	41.633	40.143		4.557	7	0	0	0	0	0	0	1
2016-07-24	2016	74	30.792	0.423	37.783	39.714		4.914	1	1	0	0	0	0	0	0
2016-07-25	2016	74	30.592	0.433	30.667	31.714		3.557	2	0	1	0	0	0	0	0
2016-07-26	2016	66	31.088	0.571	33.083	40.857		3.729	3	0	0	1	0	0	0	0
2016-07-27	2016	54	32.004	0.623	26.317	33.286		2.986	4	0	0	0	1	0	0	0
2016-07-30	2016	73	31.017	0.379	28.7	31.429		3.443	7	0	0	0	0	0	0	1
2016-07-31	2016	68	31.004	0.227	18.267	20.857		2.314	1	1	0	0	0	0	0	0
2016-08-01	2016	81	31.617	0.311	18.917	19.571		1.486	2	0	1	0	0	0	0	0
2016-08-02	2016	76	30.733	0.569	22.733	26.714	12.143	2.771	3	0	0	1	0	0	0	0
2016-08-03	2016	60	30.446	0.648	30.24	31	16.5	3.517	4	0	0	0	1	0	0	0
2016-08-04	2016	53	31.904	0.521	23.583	28.857	12.714	3.457	5	0	0	0	0	1	0	0
2016-08-05	2016	58	31.375	0.521	23.467	31.143	14.857	4	6	0	0	0	0	0	1	0
2016-08-06	2016	45	30.604	0.407	30.483	34.286	20.286	3.729	7	0	0	0	0	0	0	1
2016-08-07	2016	60	29.658	0.346	18.05	19.571	7.286	3.143	1	1	0	0	0	0	0	0
2016-08-08	2016	63	30.683	0.4	19.98	19.833	6.167	2.15	2	0	1	0	0	0	0	0
2016-08-09	2016	55	30.512	0.411	23.467	22.429	10.143	2.9	3	0	0	1	0	0	0	0
2016-08-10	2016	58	30.35	0.394	13.95	20.429	8.286	2.829	4	0	0	0	1	0	0	0
2016-08-11	2016	53	28.325	0.636	16.45	19.857	9.143	2.129	5	0	0	0	0	1	0	0
2016-08-12	2016	66	30.346	0.443	19.483	17	6.143	1.343	6	0	0	0	0	0	1	0
2016-08-13	2016	62	28.675	0.363	20.633	14.857	4.143	1.557	7	0	0	0	0	0	0	1
2016-08-14	2016	54	31.033	0.347	24.45	16.286	4.857	1.543	1	1	0	0	0	0	0	0
2016-08-15	2016	64	31.429	0.35	22.383	14	5.571	1.329	2	0	1	0	0	0	0	0
2016-08-16	2016	62	30.533	0.58	32.85	28.857	15.286	2.586	3	0	0	1	0	0	0	0
2016-08-17	2016	66	29.887	0.553	20.783	21	9.571	4.643	4	0	0	0	1	0	0	0
2016-08-18	2016	50	29.579	0.543	21.083	23.714	9.714	2.729	5	0	0	0	0	1	0	0
2016-08-19	2016	67	29.175	0.693	23.95	30.143	13.429	2.571	6	0	0	0	0	0	1	0
2016-08-20	2016	62	29.971	0.577	35.783	36.714	16.571	4.014	7	0	0	0	0	0	0	1
2016-08-21	2016	59	30.404	0.404	27.333	38.571	19.429	3.271	1	1	0	0	0	0	0	0
2016-08-22	2016	58	30.896	0.445	20.1	30.167	14.571	5.367	2	0	1	0	0	0	0	0
2016-08-23	2016	56	30.825	0.459	24.683	26.143	12.857	2.329	3	0	0	1	0	0	0	0
2016-08-24	2016	63	30.758	0.47	29	31.429	17.429	2.314	4	0	0	0	1	0	0	0
2016-08-25	2016	60	30.942	0.477	30.883	30.429	15	2.371	5	0	0	0	0	1	0	0
2016-08-26	2016	55	31.15	0.481	27.167	31.714	17	2.886	6	0	0	0	0	0	1	0
2016-08-28	2016	72	26.742	0.529	46.733	41.143	20.667	2.171	1	1	0	0	0	0	0	0
2016-08-29	2016	65	27.663	0.553	54.4	47.167	22.167	2.386	2	0	1	0	0	0	0	0
2016-08-30	2016	56	28.654	0.486	53.4	40	20.571	3.471	3	0	0	1	0	0	0	0
2016-08-31	2016	64	29.113	0.687	66.217	51.5	30.429	3.857	4	0	0	0	1	0	0	0
2016-09-01	2016	60	29.646	0.716	52.367	49.333	31.286	3.814	5	0	0	0	0	1	0	0
2016-09-02	2016	60	28.538	0.737	31.267	38.667	23.429	4.8	6	0	0	0	0	0	1	0
2016-09-03	2016	80	27.908	0.551	26.783	25.429	13.857	2.143	7	0	0	0	0	0	0	1
2016-09-04	2016	64	29.713	0.363	32.667	27.286	15	3.8	1	1	0	0	0	0	0	0
2016-09-05	2016	70	28.792	0.477	15.85	21.714	9.714	3.514	2	0	1	0	0	0	0	0
2016-09-06	2016	74	28.008	0.613	14.1	23.143	9.714	2.871	3	0	0	1	0	0	0	0
2016-09-07	2016	62	29.392	0.634	20.717	23.143	10.714	2.829	4	0	0	0	1	0	0	0
2016-09-08	2016	50	29.425	0.576	16.967	24.143	9.429	2.471	5	0	0	0	0	1	0	0
2016-09-09	2016	63	27.188	0.597	14.083	21.857	9.143	3.571	6	0	0	0	0	0	1	0
2016-09-10	2016	68	26.471	0.75	16.333	21.143	9.429	2.657	7	0	0	0	0	0	0	1
2016-09-11	2016	63	28.575	0.593	26.2	28.714	14	3.029	1	1	0	0	0	0	0	0
2016-09-12	2016	60	27.317	0.68	22.633	30	13.571	1.871	2	0	1	0	0	0	0	0
2016-09-13	2016	53	28.783	0.437	23.783	20	7.857	2.343	3	0	0	1	0	0	0	0
2016-09-14	2016	66	28.121	0.23	17	15.429	5	1.257	4	0	0	0	1	0	0	0
2016-09-15	2016	68	28.663	0.421	14.583	18.429	6.857	1.643	5	0	0	0	0	1	0	0
2016-09-16	2016	63	29.65	0.411	9.133	19.143	6.571	2.186	6	0	0	0	0	0	1	0
2016-09-17	2016	55	26.242	0.211	16.867	15.857	3.714	2.029	7	0	0	0	0	0	0	1
2016-09-18	2016	65	25.446	0.606	26.317	28.286	13.143	2.2	1	1	0	0	0	0	0	0
2016-09-19	2016	46	26.163	0.683	36.917	47.286	22.714	1.886	2	0	1	0	0	0	0	0
2016-09-20	2016	53	25.458	0.499	38.3	39.857	15.143	2.171	3	0	0	1	0	0	0	0
2016-09-21	2016	63	26.908	0.37	34.583	30.714	9.714	2.557	4	0	0	0	1	0	0	0
2016-09-22	2016	60	26.533	0.346	28.167	29.857	9.143	2.543	5	0	0	0	0	1	0	0
2016-09-23	2016	53	26.117	0.369	34.167	31	11.714	2.514	6	0	0	0	0	0	1	0
2016-09-24	2016	66	26.808	0.317	36.883	31.429	14.143	2.871	7	0	0	0	0	0	0	1
2016-09-25	2016	65	27.058	0.301	20.117	28	15.429	3.071	1	1	0	0	0	0	0	0
2016-09-26	2016	53	27.929	0.294	11.033	22.857	8.143	1.757	2	0	1	0	0	0	0	0
2016-09-27	2016	49	26.746	0.08	21.667	17.571	4.714	0.914	3	0	0	1	0	0	0	0
2016-09-28	2016	65	29.246	0.54	39.733	43.286	23.714	1.6	4	0	0	0	1	0	0	0
2016-09-29	2016	58	28.842	0.829	26.767	37.571	21.167	2.4	5	0	0	0	0	1	0	0
2016-09-30	2016	61	28.6	0.796	18.867	37.143	20.143	2.471	6	0	0	0	0	0	1	0
2016-10-01	2016	67	29.379	0.3	9.65	16.143	6	1.471	7	0	0	0	0	0	0	1
2016-10-02	2016	73	29.483	0.259	14.183	18.571	6.857	2.914	1	1	0	0	0	0	0	0
2016-10-03	2016	68	28.767	0.491	13.383	23	9.286	2.457	2	0	1	0	0	0	0	0
2016-10-04	2016	54	28.325	0.583	29	35	13.714	2.414	3	0	0	1	0	0	0	0
2016-10-05	2016	53	27.683	0.351	28.083	32.167	12.857	3.3	4	0	0	0	1	0	0	0
2016-10-06	2016	67	28.679	0.33	9.84	15.667	5.333	1.833	5	0	0	0	0	1	0	0
2016-10-07	2016	59	26.242	0.489	8.317	11.857	4.429	2.171	6	0	0	0	0	0	1	0
2016-10-08	2016	54	26.458	0.579	19.083	23.571	11.714	1.9	7	0	0	0	0	0	0	1
2016-10-09	2016	47	23.179	0.45	28.767	11.857	4.429	1.286	1	1	0	0	0	0	0	0
2016-10-10	2016	64	23.192	0.689	21.35	14.429	5.857	1.8	2	0	1	0	0	0	0	0
2016-10-11	2016	60	25.038	0.557	20.283	15	5	1.843	3	0	0	1	0	0	0	0
2016-10-12	2016	60	23.704	0.56	22.833	15.571	5.857	1.571	4	0	0	0	1	0	0	0
2016-10-13	2016	57	24.538	0.423	29.333	32.286	10.571	2.271	5	0	0	0	0	1	0	0
2016-10-14	2016	55	25.354	0.483	27.967	39.429	18.143	2.2	6	0	0	0	0	0	1	0
2016-10-15	2016	67	26.387	0.404	19.517	19.143	6.571	2.214	7	0	0	0	0	0	0	1
2016-10-16	2016	54	28.479	0.233	12.983	15.143	5.286	1.886	1	1	0	0	0	0	0	0
2016-10-17	2016	55	27.925	0.273	9.083	13.714	4.714	2.129	2	0	1	0	0	0	0	0
2016-10-18	2016	66	28.533	0.301	11.6	15.286	5.143	2.114	3	0	0	1	0	0	0	0
2016-10-19	2016	69	28.942	0.291	13.783	17.429	5.571	2.014	4	0	0	0	1	0	0	0
2016-10-21	2016	74	30.613	0.627	19.067	25.857	10.857	2.543	6	0	0	0	0	0	1	0
2016-10-22	2016	60	28.371	0.671	21.433	38.429	19	5.157	7	0	0	0	0	0	0	1
2016-10-23	2016	68	27.842	0.5	21.567	30.143	15.143	2.3	1	1	0	0	0	0	0	0
2016-10-24	2016	62	26.708	0.381	26.55	28	8.571	3.6	2	0	1	0	0	0	0	0
2016-10-25	2016	57	28.725	0.64	42.933	43.143	21	4.586	3	0	0	1	0	0	0	0
2016-10-26	2016	65	29.25	0.815	47.883	61.857	36.667	4.743	4	0	0	0	1	0	0	0
2016-10-27	2016	52	28.171	0.767	36.283	61.571	37.714	3.286	5	0	0	0	0	1	0	0
2016-10-28	2016	44	28.213	0.657	30.717	56.571	36.143	4.9	6	0	0	0	0	0	1	0
2016-10-29	2016	53	23.904	0.384	34.167	21.143	8.714	2.557	7	0	0	0	0	0	0	1
2016-10-30	2016	60	22.513	0.317	34.267	25.429	8	2.4	1	1	0	0	0	0	0	0
2016-10-31	2016	62	23.671	0.34	33.433	26.143	7.571	2.343	2	0	1	0	0	0	0	0
2016-11-01	2016	69	22.008	0.376	33.933	26.286	7.714	1.814	3	0	0	1	0	0	0	0
2016-11-02	2016	69	20.492	0.323	33.533	30.429	9.143	2.014	4	0	0	0	1	0	0	0
2016-11-03	2016	70	20.967	0.416	33.883	37.333	13.286	2.286	5	0	0	0	0	1	0	0
2016-11-04	2016	51	21.525	0.543	28.55	32.286	14.714	3.629	6	0	0	0	0	0	1	0
2016-11-05	2016	68	23.871	0.633	27.883	35.571	17.571	4.686	7	0	0	0	0	0	0	1
2016-11-06	2016	66	24.875	0.484	23.667	29.286	13.571	2.686	1	1	0	0	0	0	0	0
2016-11-07	2016	72	25.963	0.573	27.8	22.714	9.857	1.914	2	0	1	0	0	0	0	0
2016-11-08	2016	61	22.804	0.709	24.017	28.571	14.143	2	3	0	0	1	0	0	0	0
2016-11-09	2016	57	19.625	0.42	29.633	26.571	9	1.757	4	0	0	0	1	0	0	0
2016-11-10	2016	60	19.446	0.589	22.4	20	7.714	2.043	5	0	0	0	0	1	0	0
2016-11-11	2016	60	21.446	0.429	33.8	28.857	12.286	2.357	6	0	0	0	0	0	1	0
2016-11-12	2016	74	24.496	0.696	32.017	38.429	18.714	2.571	7	0	0	0	0	0	0	1
2016-11-13	2016	65	25.617	0.747	25.617	33.429	15.857	2.443	1	1	0	0	0	0	0	0
2016-11-14	2016	75	25.55	0.935	34.25	56	35.857	5.686	2	0	1	0	0	0	0	0
2016-11-15	2016	68	24.292	0.513	31.9	39.429	19.143	3.671	3	0	0	1	0	0	0	0
2016-11-16	2016	64	24.021	0.41	36.6	42.714	15.143	3.186	4	0	0	0	1	0	0	0
2016-11-17	2016	62	25.675	0.466	27.283	34.429	12.429	3.8	5	0	0	0	0	1	0	0
2016-11-18	2016	67	25	0.804	18.133	28.714	12.571	2.3	6	0	0	0	0	0	1	0
2016-11-19	2016	78	25.388	0.809	23.45	38.143	19.714	5	7	0	0	0	0	0	0	1
2016-11-20	2016	59	24.638	0.471	19.483	26.429	12	3.286	1	1	0	0	0	0	0	0
2016-11-21	2016	58	22.717	0.65	14.783	18.571	6.429	4.214	2	0	1	0	0	0	0	0
2016-11-22	2016	74	22.825	0.537	20.433	19.286	7.857	3.086	3	0	0	1	0	0	0	0
2016-11-23	2016	68	19.896	0.457	28.5	14	4.857	1.5	4	0	0	0	1	0	0	0
2016-11-24	2016	72	18.6	0.404	24.483	12.571	3.857	1.986	5	0	0	0	0	1	0	0
2016-11-25	2016	53	21.404	0.389	27.167	17.571	5.714	2.729	6	0	0	0	0	0	1	0
2016-11-26	2016	61	23.146	0.54	27.883	21.429	8	1.729	7	0	0	0	0	0	0	1
2016-11-27	2016	52	18.883	0.549	21.583	19.571	8.857	1.657	1	1	0	0	0	0	0	0
2016-11-29	2016	69	21.133	0.421	33.483	56.571	17.714	2.043	3	0	0	1	0	0	0	0
2016-12-02	2016	67	19.608	0.42	32.317	37.286	16	2.357	6	0	0	0	0	0	1	0
2016-12-05	2016	57	22.121	0.489	31.317	32.857	15.143	2.143	2	0	1	0	0	0	0	0
2016-12-06	2016	67	19.921	0.541	37.25	73.571	35.429	2.314	3	0	0	1	0	0	0	0
2016-12-07	2016	58	19.95	0.383	35.317	36.286	13.429	2.429	4	0	0	0	1	0	0	0
2016-12-08	2016	67	20.442	0.43	29.933	22.571	7.714	3.457	5	0	0	0	0	1	0	0
2016-12-09	2016	54	21.221	0.399	32.367	23.286	8.143	2.071	6	0	0	0	0	0	1	0
2016-12-10	2016	49	20.904	0.401	42.883	44.286	19.286	2.286	7	0	0	0	0	0	0	1
2016-12-11	2016	55	19.758	0.339	35.783	28.714	11.143	1.771	1	1	0	0	0	0	0	0
2016-12-12	2016	66	21.954	0.737	29.45	40.571	19.714	3.043	2	0	1	0	0	0	0	0
2016-12-13	2016	62	20.558	0.674	21.75	39.167	18	2.443	3	0	0	1	0	0	0	0
2016-12-14	2016	70	18.554	0.496	29.35	31.167	11.571	1.557	4	0	0	0	1	0	0	0
2016-12-15	2016	54	15.163	0.459	30.533	43.286	20.857	2.057	5	0	0	0	0	1	0	0
2016-12-16	2016	73	15.088	0.45	31.667	46.571	22.143	2.386	6	0	0	0	0	0	1	0
2016-12-17	2016	83	18.35	0.431	31.817	33.143	13.143	2	7	0	0	0	0	0	0	1
2016-12-18	2016	64	21.571	0.501	28.3	21.429	7.429	1.7	1	1	0	0	0	0	0	0
2016-12-19	2016	58	22.167	0.733	21.88	19.571	7.857	2	2	0	1	0	0	0	0	0
2016-12-20	2016	82	24.613	0.42	24.45	16.714	5.286	1.243	3	0	0	1	0	0	0	0
2016-12-21	2016	66	25.629	0.599	29.367	39.714	19.571	2.7	4	0	0	0	1	0	0	0
2016-12-22	2016	54	21.121	0.68	20.6	30.143	15.286	1.771	5	0	0	0	0	1	0	0
2016-12-23	2016	48	18.487	0.669	41.233	68.143	37	3.414	6	0	0	0	0	0	1	0
2016-12-24	2016	62	19.433	0.431	37.617	46	18.571	1.9	7	0	0	0	0	0	0	1
2016-12-25	2016	60	22.904	0.404	31.417	27.286	10.429	1.7	1	1	0	0	0	0	0	0
2016-12-26	2016	62	23.104	0.716	36.833	45.429	22.429	3.529	2	0	1	0	0	0	0	0
2016-12-27	2016	65	16.742	0.556	21.333	24.571	12.286	2.057	3	0	0	1	0	0	0	0
2016-12-28	2016	57	14.933	0.411	27.917	22.286	6.571	1.943	4	0	0	0	1	0	0	0
2016-12-29	2016	66	15.871	0.357	32.1	29.571	10.714	1.471	5	0	0	0	0	1	0	0
2016-12-30	2016	57	18.138	0.497	28.883	39.714	16.571	2.571	6	0	0	0	0	0	1	0
2016-12-31	2016	69	20.787	0.384	29.2	24.429	7.714	2.229	7	0	0	0	0	0	0	1
